# Supplementary material for: Comparison of Gene Expression and Genome-Wide DNA Methylation Profiling between Phenotypically Normal Cloned Pigs and Conventionally Bred Controls
Source: PLoS One. 2011 Oct 11;6(10):e25901. doi: 10.1371/journal.pone.0025901 (PMC3191147; doi:10.1371/journal.pone.0025901)
Supplement: Table S4 — Summary of all raw data of MMSDK, including DNA fragment ID, counts of mapped tags by low-confidence MQ0 and high-confidence MQ20 standards for all samples. Promoters associated with CGIs, repeat sequence information and annotation information are also given. (XLSX) [file pone.0025901.s005.xlsx]

## Sheet: raw-data
Summery of all raw data for DNA methylation tag sequencing
Chr	Start	Fragment_ID	Control1-Muscle(MQ0)	Control2-Muscle(MQ0)	Control1-Liver(MQ0)	Control2-Liver(MQ0)	Clone1-Muscle(MQ0)	Clone2-Muscle(MQ0)	Clone1-Liver(MQ0)	Clone2-Liver(MQ0)	mean	Control1-Muscle(MQ20)	Control2-Muscle(MQ20)	Control1-Liver(MQ20)	Control2-Liver(MQ20)	Clone1-Muscle(MQ20)	Clone2-Muscle(MQ20)	Clone1-Liver(MQ20)	Clone2-Liver(MQ20)	mRNA_Start	mRNA_End	mRNA_ID	Repeat_Start	Repeat_End	Repeat_5	Repeat_ID	Repeat_Class	CpGProD_Start	CpGProD_End	CpGProD_score	CpGProD_ID
1	25238	1_25238	135	82	44	33	121	86	28	8	67.125	125	33	11	14	109	76	17	0									23565	26187	0.345659	ID=promoter_00008;
1	38856	1_38856	162	334	181	180	149	132	261	121	190	12	21	0	16	13	12	45	2
1	43125	1_43125	206	111	304	124	221	148	144	158	177	4	7	13	15	2	1	6	21
1	59782	1_59782	178	161	124	83	173	199	118	98	141.75	10	14	0	13	6	15	9	2
1	64242	1_64242	302	379	554	457	486	514	677	350	464.875	56	25	322	119	32	33	258	66									63994	64964	0.20813	ID=promoter_00018;
1	71104	1_71104	36	49	58	28	23	26	54	14	36	4	0	0	1	2	1	0	0
1	73425	1_73425	782	492	403	349	932	1052	463	239	589	6	4	21	0	21	3	13	2									72923	74289	0.254999	ID=promoter_00021;
1	84301	1_84301	32	113	87	66	112	63	77	43	74.125	0	0	0	6	0	0	5	0									83605	86660	0.495307	ID=promoter_00025;
1	93368	1_93368	419	276	248	266	67	116	52	85	191.125	116	61	60	71	2	17	1	0									92816	93914	0.382564	ID=promoter_00029;
1	100913	1_100913	383	52	45	13	51	56	18	10	78.5	48	27	0	0	28	31	3	3				148005	148081	295	ID=TE0437589	DNA/En-Spm	98235	101911	0.609659	ID=promoter_00031;
1	148050	1_148050	0	0	0	0	0	0	0	0	0	0	0	0	0	0	0	0	0
1	165330	1_165330	32	71	33	36	18	41	23	46	37.5	0	13	0	5	4	3	0	7									165275	166130	0.171865	ID=promoter_00047;
1	167349	1_167349	149	151	63	88	141	142	177	54	120.625	1	9	1	10	12	20	1	0
1	201066	1_201066	168	182	193	135	189	192	91	73	152.875	1	0	0	0	0	4	13	1									200637	203029	0.373311	ID=promoter_00055;
1	206096	1_206096	0	0	0	0	0	0	0	0	0	0	0	0	0	0	0	0	0
1	212582	1_212582	220	286	227	172	198	206	210	172	211.375	87	15	49	18	83	83	27	1									212065	212797	0.148895	ID=promoter_00057;
1	216471	1_216471	23	34	46	23	10	21	32	20	26.125	2	0	2	2	2	0	0	1									215556	217158	0.273423	ID=promoter_00059;
1	225161	1_225161	10	12	15	15	5	7	14	34	14	0	0	0	0	0	0	2	0
1	254048	1_254048	450	96	36	25	78	65	24	2	97	196	77	10	0	67	47	14	0									253044	256724	0.62203	ID=promoter_00068;
1	261583	1_261583	466	343	294	307	154	159	83	112	239.75	102	77	71	80	4	3	6	7									261032	262130	0.360193	ID=promoter_00070;
1	267942	1_267942	194	120	165	157	147	137	167	103	148.75	33	3	20	26	22	13	23	4									267516	271838	0.649002	ID=promoter_00073;
1	270960	1_270960	42	52	60	44	78	69	55	22	52.75	0	7	19	9	0	0	1	0									267516	271838	0.649002	ID=promoter_00073;
1	296555	1_296555	463	220	130	70	568	298	117	129	249.375	225	79	11	20	262	122	29	16									294516	298017	0.530301	ID=promoter_00079;
1	297920	1_297920	318	242	348	233	319	376	304	125	283.125	2	26	0	32	2	20	18	1									294516	298017	0.530301	ID=promoter_00079;
1	308577	1_308577	85	232	231	176	167	196	157	154	174.75	14	20	47	58	29	45	24	22
1	319744	1_319744	633	503	262	224	686	654	265	283	438.75	46	15	9	14	32	30	10	7									318134	319962	0.320681	ID=promoter_00087;
1	321645	1_321645	0	23	6	35	23	20	21	19	18.375	0	7	0	17	8	7	5	3
1	322196	1_322196	247	227	75	94	190	212	99	117	157.625	162	57	8	34	108	128	9	3									321730	322555	0.155337	ID=promoter_00088;
1	380093	1_380093	2	0	0	16	1	6	10	1	4.5	0	0	0	0	0	0	0	0	377178	389706	ID=ENSP00000341805;PHF10;;						379883	381581	0.385183	ID=promoter_00104;
1	380570	1_380570	115	180	379	206	90	100	192	146	176	0	3	0	1	0	0	0	6	377178	389706	ID=ENSP00000341805;PHF10;;						379883	381581	0.385183	ID=promoter_00104;
1	391285	1_391285	1054	527	691	573	789	850	303	175	620.25	25	5	17	10	20	15	2	12									390670	391932	0.673831	ID=promoter_00107;
1	429866	1_429866	541	522	473	399	764	709	422	276	513.25	0	1	3	2	3	0	1	7									429819	431585	0.270277	ID=promoter_00116;
1	440470	1_440470	3925	1392	1982	949	2198	1806	886	632	1721.25	2128	725	1085	400	1169	986	395	251									439339	440681	0.695337	ID=promoter_00118;
1	449633	1_449633	54	201	106	118	57	72	115	65	98.5	0	2	0	0	0	0	0	0									445341	450151	0.822393	ID=promoter_00119;
1	457709	1_457709	116	186	171	139	129	161	200	179	160.125	1	0	1	0	1	0	0	1
1	459934	1_459934	0	0	0	0	0	0	0	0	0	0	0	0	0	0	0	0	0									459005	461478	0.368127	ID=promoter_00123;
1	508365	1_508365	27	53	27	33	29	24	42	26	32.625	0	0	0	0	0	0	0	0
1	515150	1_515150	67	54	53	70	48	32	80	27	53.875	25	6	1	3	14	5	1	1									513120	515548	0.38597	ID=promoter_00143;
1	520865	1_520865	6	57	55	25	46	10	12	19	28.75	0	23	33	0	33	1	0	8									520620	523540	0.439536	ID=promoter_00146;
1	524297	1_524297	10	50	30	37	10	23	52	18	28.75	0	0	1	0	0	0	1	0									523797	525383	0.238595	ID=promoter_00147;
1	555298	1_555298	4	3	13	1	8	31	12	6	9.75	0	0	1	0	0	0	4	0									554627	555488	0.126533	ID=promoter_00154;
1	564773	1_564773	505	470	441	369	703	626	463	294	483.875	72	71	64	54	227	177	93	51									564722	566492	0.265358	ID=promoter_00157;
1	577502	1_577502	12	78	23	31	17	20	41	22	30.5	0	1	2	6	2	4	2	1									576411	577997	0.238595	ID=promoter_00159;
1	580914	1_580914	2	10	16	11	9	12	14	3	9.625	0	0	0	0	0	5	0	0									578254	581154	0.447482	ID=promoter_00160;
1	586629	1_586629	52	40	41	43	32	32	34	43	39.625	0	0	0	0	0	3	2	0									586226	588654	0.38597	ID=promoter_00163;
1	593414	1_593414	8	12	5	13	8	9	13	5	9.125	0	0	0	0	0	0	0	0
1	608605	1_608605	193	531	404	467	247	220	542	292	362	10	51	47	45	11	7	42	19
1	628819	1_628819	562	289	269	236	430	409	180	58	304.125	126	88	56	56	101	95	41	0									628167	629429	0.673831	ID=promoter_00176;
1	639728	1_639728	112	215	381	202	101	107	203	161	185.25	1	1	0	8	10	1	31	12	630393	643115	ID=ENSP00000341805-D2;PHF10;;						638712	640410	0.385183	ID=promoter_00179;
1	640205	1_640205	0	1	11	13	0	4	13	1	5.375	0	0	0	5	0	0	0	0	630393	643115	ID=ENSP00000341805-D2;PHF10;;						638712	640410	0.385183	ID=promoter_00179;
1	697737	1_697737	206	509	389	384	225	220	489	277	337.375	7	48	36	47	13	15	45	22
1	718482	1_718482	204	169	147	96	68	51	138	126	124.875	1	1	9	5	11	0	6	3									714610	720507	0.870491	ID=promoter_00201;
1	722541	1_722541	76	151	74	54	52	94	88	29	77.25	26	4	0	0	3	12	19	1									721941	723976	0.464807	ID=promoter_00202;
1	737982	1_737982	20	31	5	12	11	12	13	1	13.125	12	0	0	1	3	7	0	0				761031	761179	350	ID=TE0438086	LINE/L1
1	761056	1_761056	219	205	189	109	137	128	151	170	163.5	1	5	2	0	2	0	2	9
1	767660	1_767660	36	50	102	46	28	35	60	65	52.75	0	0	0	0	0	0	1	0
1	782668	1_782668	335	155	206	110	241	218	90	107	182.75	1	0	0	0	0	1	1	3									781978	784799	0.540224	ID=promoter_00214;
1	798922	1_798922	79	191	112	81	66	52	112	55	93.5	0	3	0	0	0	0	2	1									796358	799437	0.600337	ID=promoter_00217;
1	806980	1_806980	135	335	251	256	209	242	268	494	273.75	5	53	17	17	10	20	23	30									806610	807825	0.533972	ID=promoter_00221;
1	809381	1_809381	0	0	0	0	0	0	0	0	0	0	0	0	0	0	0	0	0									808452	810925	0.368127	ID=promoter_00222;
1	814986	1_814986	1572	1093	957	1065	1682	1604	994	447	1176.75	182	191	146	193	225	165	179	40									812213	816654	0.815201	ID=promoter_00223;
1	821612	1_821612	35	76	52	69	53	55	52	73	58.125	1	19	6	17	1	10	6	0									820817	822071	0.400326	ID=promoter_00224;
1	822700	1_822700	1	5	1	25	5	6	26	0	8.625	0	0	0	0	0	0	4	0
1	849987	1_849987	117	123	68	60	142	62	37	45	81.75	89	59	18	0	101	43	13	26				858063	858211	350	ID=TE0438192	LINE/L1	846676	851858	0.844743	ID=promoter_00236;
1	858088	1_858088	210	189	170	81	131	145	144	173	155.375	8	13	13	7	3	6	11	14
1	864692	1_864692	30	63	96	48	42	32	55	49	51.875	0	4	3	2	4	1	2	2
1	879688	1_879688	296	154	203	109	224	188	75	120	171.125	23	7	36	9	17	11	2	2									878998	881819	0.540224	ID=promoter_00245;
1	903433	1_903433	154	184	168	96	114	139	115	96	133.25	12	30	1	2	3	13	15	8									901963	909543	0.947288	ID=promoter_00251;
1	907550	1_907550	204	226	167	99	175	209	180	146	175.75	9	19	1	0	5	27	23	15									901963	909543	0.947288	ID=promoter_00251;
1	911580	1_911580	93	233	199	114	135	129	167	112	147.75	7	26	8	1	6	5	10	17									911080	913462	0.3881	ID=promoter_00253;
1	911596	1_911596	108	41	50	39	69	110	43	74	66.75	65	6	14	21	33	66	8	27									911080	913462	0.3881	ID=promoter_00253;
1	927678	1_927678	1321	917	967	699	1376	1235	780	426	965.125	33	69	24	48	76	84	60	13									926013	929630	0.602638	ID=promoter_00259;
1	931375	1_931375	90	78	148	101	90	68	99	57	91.375	5	0	0	0	1	0	0	0									930506	933365	0.541927	ID=promoter_00260;
1	940149	1_940149	100	170	176	88	105	112	147	87	123.125	16	10	24	11	13	15	4	1	931433	949664	ID=ENSP00000375948;THBS2;;						934245	941404	0.937991	ID=promoter_00261;
1	942545	1_942545	209	337	258	218	220	279	327	202	256.25	9	27	2	19	47	30	18	14	931433	949664	ID=ENSP00000375948;THBS2;;						942369	949071	0.936804	ID=promoter_00262;
1	956730	1_956730	343	211	224	145	248	282	179	76	213.5	2	13	65	25	10	16	35	14									956057	957169	0.216629	ID=promoter_00265;
1	968444	1_968444	197	290	285	204	373	324	244	145	257.75	12	59	8	24	22	5	20	2									967944	970135	0.337885	ID=promoter_00268;
1	969766	1_969766	313	333	308	273	320	340	313	203	300.375	40	51	50	42	41	42	39	31									967944	970135	0.337885	ID=promoter_00268;
1	988001	1_988001	3806	1675	2099	1438	3999	3381	1634	899	2366.38	16	34	7	18	16	16	39	18									985595	988692	0.471725	ID=promoter_00272;
1	991743	1_991743	142	111	38	47	150	95	68	62	89.125	0	8	3	4	4	15	5	0									989270	995508	0.856485	ID=promoter_00273;
1	1001047	1_1001047	0	0	4	0	1	0	0	0	0.625	0	0	0	0	0	0	0	0									999329	1001238	0.488147	ID=promoter_00275;
1	1005623	1_1005623	379	412	290	179	436	402	283	170	318.875	156	128	107	82	245	164	72	61									1003227	1010103	0.940984	ID=promoter_00277;
1	1026359	1_1026359	492	644	472	452	703	644	782	214	550.375	2	25	0	0	9	9	14	0				1040190	1040495	313	ID=TE0438312	DNA/DNA	1016543	1026693	0.989915	ID=promoter_00280;
1	1040270	1_1040270	25	104	27	75	33	26	42	54	48.25	2	12	0	23	0	10	0	2									1039621	1041167	0.301705	ID=promoter_00284;
1	1050302	1_1050302	139	170	163	112	95	123	183	114	137.375	4	15	2	8	12	6	7	6									1049176	1050524	0.42026	ID=promoter_00286;
1	1061578	1_1061578	1855	737	578	383	1589	1206	463	271	885.25	559	189	247	147	433	402	171	95				1063311	1065133	1484	ID=TE0438329	LINE/L1	1060303	1062506	0.415649	ID=promoter_00290;
1	1064227	1_1064227	30	78	67	64	27	26	54	55	50.125	0	8	0	3	0	0	1	0				1088804	1088968	289	ID=TE0438353	LINE/LINE
1	1088827	1_1088827	68	86	117	103	82	71	70	18	76.875	1	0	19	9	1	0	19	1
1	1092481	1_1092481	491	394	247	278	203	213	183	136	268.125	65	71	44	111	25	58	39	50
1	1102966	1_1102966	2	16	30	1	20	11	42	7	16.125	0	12	13	1	13	7	30	3									1100849	1104342	0.591882	ID=promoter_00302;
1	1103124	1_1103124	42	81	1	34	42	41	70	45	44.5	1	13	0	13	7	26	11	7									1100849	1104342	0.591882	ID=promoter_00302;
1	1125656	1_1125656	559	422	388	302	436	374	464	322	408.375	10	4	32	38	24	24	49	33									1125380	1126321	0.239856	ID=promoter_00311;
1	1128216	1_1128216	9	31	111	34	15	22	29	40	36.375	0	0	1	0	1	0	2	4
1	1130285	1_1130285	667	661	502	480	505	446	401	282	493	36	42	26	35	22	21	38	21									1128514	1130693	0.445751	ID=promoter_00312;
1	1141871	1_1141871	904	422	372	211	439	380	256	167	393.875	456	96	12	42	168	144	10	2
1	1144013	1_1144013	115	244	232	175	76	91	251	89	159.125	25	32	34	17	8	17	41	16				1147720	1147840	392	ID=TE0438401	DNA/Maverick
1	1147723	1_1147723	168	175	176	154	174	189	149	163	168.5	0	5	0	2	2	7	10	3				1147720	1147840	392	ID=TE0438401	DNA/Maverick	1146685	1149550	0.422805	ID=promoter_00318;
1	1147775	1_1147775	0	0	0	0	0	0	0	0	0	0	0	0	0	0	0	0	0									1146685	1149550	0.422805	ID=promoter_00318;
1	1148252	1_1148252	75	117	110	53	60	40	86	132	84.125	12	13	22	12	14	19	5	24									1146685	1149550	0.422805	ID=promoter_00318;
1	1150840	1_1150840	80	118	91	65	73	62	98	48	79.375	1	10	7	5	1	2	3	3									1150201	1151603	0.247785	ID=promoter_00319;
1	1162717	1_1162717	138	282	259	266	119	141	221	136	195.25	8	21	18	23	9	16	11	26				1163274	1163479	303	ID=TE0438424	LINE/L1
1	1163471	1_1163471	149	229	267	157	150	185	288	100	190.625	15	18	50	2	9	17	24	4
1	1169128	1_1169128	102	85	16	68	83	83	84	47	71	8	9	1	0	6	5	12	2
1	1169938	1_1169938	445	325	287	201	329	368	276	103	291.75	157	32	32	16	52	63	18	5									1169823	1170357	0.128833	ID=promoter_00323;
1	1172984	1_1172984	80	188	212	128	61	80	168	57	121.75	14	27	26	8	7	17	22	0
1	1181286	1_1181286	62	56	51	29	52	59	267	91	83.375	0	0	0	1	0	0	2	0
1	1184694	1_1184694	219	381	318	187	222	250	247	192	252	0	0	0	0	0	0	2	0									1182027	1185488	0.566354	ID=promoter_00328;
1	1214953	1_1214953	40	48	34	31	33	26	42	11	33.125	0	0	0	0	0	0	0	0									1214032	1215747	0.370608	ID=promoter_00337;
1	1216761	1_1216761	848	877	601	582	814	766	850	449	723.375	0	3	1	0	1	0	0	0				1218293	1218427	248	ID=TE0438481	SINE/MIR	1216219	1220306	0.68159	ID=promoter_00338;
1	1218303	1_1218303	78	145	115	94	74	45	74	63	86	0	0	0	0	0	0	1	0									1216219	1220306	0.68159	ID=promoter_00338;
1	1219596	1_1219596	288	235	158	134	367	271	138	101	211.5	0	0	1	0	0	0	0	1									1216219	1220306	0.68159	ID=promoter_00338;
1	1224729	1_1224729	0	5	3	4	6	1	9	4	4	0	0	0	0	0	0	0	0									1221039	1227209	0.886169	ID=promoter_00339;
1	1238187	1_1238187	774	364	542	233	787	656	405	195	494.5	0	0	0	0	2	1	0	0									1237215	1238575	0.323853	ID=promoter_00343;
1	1243264	1_1243264	103	138	122	97	121	123	126	46	109.5	0	0	0	0	0	0	2	0									1239547	1244675	0.758731	ID=promoter_00344;
1	1246451	1_1246451	2714	1383	2764	1279	3299	3482	5006	1625	2694	0	1	0	0	3	1	0	0									1245848	1252923	0.921232	ID=promoter_00345;
1	1257988	1_1257988	57	78	82	55	57	54	62	53	62.25	1	0	0	0	0	0	1	0									1253724	1258980	0.826811	ID=promoter_00346;
1	1264939	1_1264939	100	182	218	187	114	123	149	86	144.875	1	0	0	0	0	1	0	3				1282492	1283594	986	ID=TE0438522	LINE/L1	1263174	1265370	0.422621	ID=promoter_00349;
1	1282927	1_1282927	43	35	15	11	10	8	10	24	19.5	1	5	1	1	0	0	0	0
1	1303644	1_1303644	652	324	307	182	456	388	184	181	334.25	1	1	0	0	0	0	0	0									1301889	1304540	0.440103	ID=promoter_00361;
1	1305172	1_1305172	72	165	72	139	78	90	129	77	102.75	0	0	0	0	0	0	0	0									1304941	1305463	0.139077	ID=promoter_00362;
1	1321303	1_1321303	28	38	23	41	29	26	48	10	30.375	0	0	0	0	0	0	1	0									1320382	1322097	0.370608	ID=promoter_00368;
1	1323394	1_1323394	846	913	673	627	830	755	906	561	763.875	5	25	23	12	6	3	13	40				1324926	1325060	248	ID=TE0438537	SINE/MIR	1322791	1326939	0.692981	ID=promoter_00369;
1	1324936	1_1324936	105	120	85	81	72	69	70	69	83.875	0	4	0	2	1	0	3	0									1322791	1326939	0.692981	ID=promoter_00369;
1	1326229	1_1326229	302	265	154	130	356	268	160	94	216.125	38	39	11	8	56	44	18	11									1322791	1326939	0.692981	ID=promoter_00369;
1	1331362	1_1331362	0	9	4	2	1	2	9	4	3.875	0	0	0	0	0	0	0	0									1327672	1333842	0.886169	ID=promoter_00370;
1	1344820	1_1344820	769	376	536	251	854	618	419	204	503.375	1	3	1	2	1	0	1	0									1343848	1345208	0.323853	ID=promoter_00374;
1	1349896	1_1349896	117	146	131	95	123	125	122	47	113.25	14	2	3	0	14	13	4	0	1346837	1432208	ID=ENSP00000375952;SMOC2;;						1346179	1351307	0.758665	ID=promoter_00375;
1	1353083	1_1353083	244	353	615	436	280	299	850	362	429.875	6	10	0	10	3	1	2	5	1346837	1432208	ID=ENSP00000375952;SMOC2;;						1352480	1359102	0.903272	ID=promoter_00376;
1	1363998	1_1363998	54	77	69	44	50	49	57	43	55.375	4	0	1	1	0	0	2	2	1346837	1432208	ID=ENSP00000375952;SMOC2;;						1359903	1364990	0.812069	ID=promoter_00377;
1	1370846	1_1370846	109	212	190	190	103	119	152	99	146.75	2	11	0	10	2	5	3	10	1346837	1432208	ID=ENSP00000375952;SMOC2;;						1369081	1371277	0.422621	ID=promoter_00380;
1	1381800	1_1381800	131	87	32	34	80	74	71	37	68.25	0	0	0	0	0	0	1	0	1346837	1432208	ID=ENSP00000375952;SMOC2;;						1380132	1382283	0.385132	ID=promoter_00385;
1	1387560	1_1387560	339	195	145	189	241	214	147	102	196.5	19	3	0	0	0	1	0	0	1346837	1432208	ID=ENSP00000375952;SMOC2;;						1385131	1388262	0.510098	ID=promoter_00387;
1	1392777	1_1392777	64	152	96	95	127	93	111	69	100.875	0	3	0	0	1	0	0	0	1346837	1432208	ID=ENSP00000375952;SMOC2;;						1392325	1394202	0.428164	ID=promoter_00389;
1	1394301	1_1394301	106	146	286	168	130	126	200	190	169	0	1	1	3	0	0	2	1	1346837	1432208	ID=ENSP00000375952;SMOC2;;
1	1398833	1_1398833	25	57	67	43	20	33	62	25	41.5	1	0	0	0	0	1	0	0	1346837	1432208	ID=ENSP00000375952;SMOC2;;						1398358	1399495	0.172787	ID=promoter_00391;
1	1400016	1_1400016	29	28	5	7	19	47	15	28	22.25	0	0	0	0	0	0	4	0	1346837	1432208	ID=ENSP00000375952;SMOC2;;
1	1403499	1_1403499	88	166	87	92	93	67	95	70	94.75	9	7	5	0	23	4	0	0	1346837	1432208	ID=ENSP00000375952;SMOC2;;
1	1410423	1_1410423	49	95	66	14	33	47	42	28	46.75	0	1	0	0	0	0	0	0	1346837	1432208	ID=ENSP00000375952;SMOC2;;						1410045	1414194	0.613558	ID=promoter_00395;
1	1412480	1_1412480	322	287	261	177	257	266	283	138	248.875	3	0	0	0	4	0	0	0	1346837	1432208	ID=ENSP00000375952;SMOC2;;						1410045	1414194	0.613558	ID=promoter_00395;
1	1414742	1_1414742	92	126	111	111	82	98	105	47	96.5	0	0	0	0	1	0	1	0	1346837	1432208	ID=ENSP00000375952;SMOC2;;
1	1425919	1_1425919	194	223	178	161	254	264	158	139	196.375	0	0	0	0	0	0	0	1	1346837	1432208	ID=ENSP00000375952;SMOC2;;						1425824	1426395	0.151016	ID=promoter_00400;
1	1441202	1_1441202	371	429	345	308	803	1270	946	447	614.875	4	5	0	0	3	3	2	1									1440130	1441806	0.288451	ID=promoter_00407;
1	1441327	1_1441327	43	56	28	47	27	44	50	22	39.625	0	0	1	0	0	0	3	1									1440130	1441806	0.288451	ID=promoter_00407;
1	1455271	1_1455271	69	160	149	134	111	75	133	55	110.75	4	10	27	0	17	7	0	2
1	1456135	1_1456135	109	100	110	105	97	83	121	76	100.125	4	4	0	0	2	0	0	0									1455405	1456608	0.234551	ID=promoter_00415;
1	1463026	1_1463026	48	79	43	42	33	38	33	42	44.75	0	0	0	0	0	0	0	0									1460802	1464213	0.512379	ID=promoter_00418;
1	1464643	1_1464643	683	598	404	330	740	717	391	245	513.5	13	31	0	26	13	29	2	3
1	1471323	1_1471323	90	37	41	86	86	122	62	23	68.375	59	9	25	62	52	68	34	0				1472821	1472871	225	ID=TE0438595	LTR/Pao	1471294	1473192	0.372223	ID=promoter_00422;
1	1472856	1_1472856	16	45	24	14	23	23	19	20	23	1	0	2	0	6	0	0	0									1471294	1473192	0.372223	ID=promoter_00422;
1	1472902	1_1472902	1031	149	667	81	559	545	371	173	447	0	0	0	0	0	0	0	0									1471294	1473192	0.372223	ID=promoter_00422;
1	1473654	1_1473654	1136	327	832	177	633	626	485	250	558.25	3	2	4	0	2	3	1	0
1	1493585	1_1493585	762	345	549	240	825	599	381	209	488.75	0	4	0	2	2	1	1	0									1492613	1493973	0.323853	ID=promoter_00428;
1	1498662	1_1498662	95	146	144	94	124	111	107	60	110.125	7	4	4	7	12	16	2	1	1495603	1572484	ID=ENSP00000375952-D2;SMOC2;;						1494945	1500072	0.758951	ID=promoter_00429;
1	1501848	1_1501848	2736	1395	2722	1245	3206	3603	4788	1631	2665.75	10	9	10	4	6	4	7	7	1495603	1572484	ID=ENSP00000375952-D2;SMOC2;;						1501245	1508389	0.925123	ID=promoter_00430;
1	1513285	1_1513285	37	82	56	53	39	52	60	36	51.875	1	1	3	0	0	0	0	3	1495603	1572484	ID=ENSP00000375952-D2;SMOC2;;						1509190	1514277	0.81278	ID=promoter_00431;
1	1520448	1_1520448	88	213	209	167	105	127	150	90	143.625	3	4	0	10	1	0	3	7	1495603	1572484	ID=ENSP00000375952-D2;SMOC2;;						1518683	1520879	0.422621	ID=promoter_00434;
1	1531403	1_1531403	148	73	45	46	66	59	70	50	69.625	1	0	0	4	1	2	4	1	1495603	1572484	ID=ENSP00000375952-D2;SMOC2;;						1529734	1531886	0.384748	ID=promoter_00439;
1	1537163	1_1537163	335	191	175	168	212	195	153	102	191.375	32	11	14	15	12	10	7	2	1495603	1572484	ID=ENSP00000375952-D2;SMOC2;;						1534734	1537865	0.510098	ID=promoter_00441;
1	1542376	1_1542376	90	152	124	95	130	103	94	87	109.375	0	5	4	3	5	11	5	14	1495603	1572484	ID=ENSP00000375952-D2;SMOC2;;						1541924	1543801	0.428164	ID=promoter_00443;
1	1543900	1_1543900	102	156	281	175	126	145	216	197	174.75	1	7	23	3	8	9	9	20	1495603	1572484	ID=ENSP00000375952-D2;SMOC2;;
1	1548432	1_1548432	33	71	67	40	23	31	68	28	45.125	0	16	8	3	0	0	8	0	1495603	1572484	ID=ENSP00000375952-D2;SMOC2;;						1547957	1549094	0.172787	ID=promoter_00445;
1	1549615	1_1549615	28	25	1	12	23	31	18	35	21.625	2	0	1	0	0	0	1	1	1495603	1572484	ID=ENSP00000375952-D2;SMOC2;;
1	1553098	1_1553098	69	157	102	86	80	48	90	78	88.75	9	9	7	0	16	4	5	7	1495603	1572484	ID=ENSP00000375952-D2;SMOC2;;
1	1560020	1_1560020	33	92	67	16	44	40	42	22	44.5	6	16	0	0	1	6	6	0	1495603	1572484	ID=ENSP00000375952-D2;SMOC2;;						1559642	1563796	0.610443	ID=promoter_00449;
1	1562080	1_1562080	313	318	274	184	252	277	261	136	251.875	34	17	27	4	20	13	13	3	1495603	1572484	ID=ENSP00000375952-D2;SMOC2;;						1559642	1563796	0.610443	ID=promoter_00449;
1	1564344	1_1564344	109	131	100	103	85	105	77	41	93.875	4	3	6	0	1	4	0	0	1495603	1572484	ID=ENSP00000375952-D2;SMOC2;;
1	1575602	1_1575602	199	252	191	171	261	268	187	147	209.5	10	25	2	4	5	11	13	12									1575507	1576078	0.151016	ID=promoter_00454;
1	1589982	1_1589982	58	44	60	33	44	40	252	89	77.5	3	0	0	3	1	0	2	2
1	1593313	1_1593313	257	378	298	167	256	231	245	221	256.625	34	25	10	6	20	17	13	21				1616967	1618055	1056	ID=TE0438691	LINE/L1	1590723	1594107	0.555303	ID=promoter_00462;
1	1617388	1_1617388	43	48	25	15	7	2	11	28	22.375	1	4	12	1	0	0	0	0
1	1638090	1_1638090	641	350	312	174	402	425	181	198	335.375	244	75	24	31	153	170	24	31									1636187	1638986	0.462791	ID=promoter_00472;
1	1639618	1_1639618	88	186	87	108	86	91	140	70	107	22	33	1	19	22	20	15	0									1639387	1639909	0.139077	ID=promoter_00473;
1	1655749	1_1655749	34	54	27	35	18	31	52	10	32.625	1	1	0	0	0	0	0	0									1654828	1656543	0.370608	ID=promoter_00479;
1	1657557	1_1657557	798	852	618	545	798	782	887	502	722.75	3	4	9	5	3	1	7	1				1659089	1659223	248	ID=TE0438707	SINE/MIR	1657015	1661102	0.68159	ID=promoter_00480;
1	1659099	1_1659099	103	123	105	92	56	50	61	65	81.875	1	2	0	5	0	0	3	1									1657015	1661102	0.68159	ID=promoter_00480;
1	1660392	1_1660392	299	255	140	140	363	272	153	105	215.875	47	39	10	12	80	45	16	3									1657015	1661102	0.68159	ID=promoter_00480;
1	1673415	1_1673415	366	435	334	294	843	1204	1019	411	613.25	7	12	7	10	3	3	4	2									1672343	1674019	0.288451	ID=promoter_00484;
1	1673540	1_1673540	43	53	30	48	31	36	52	23	39.5	0	0	0	10	0	0	1	4									1672343	1674019	0.288451	ID=promoter_00484;
1	1689747	1_1689747	76	45	75	56	65	79	55	33	60.5	52	19	35	24	42	29	22	0									1687316	1689771	0.554496	ID=promoter_00491;
1	1695972	1_1695972	559	405	393	222	587	576	320	167	403.625	7	0	90	7	8	4	11	1
1	1697593	1_1697593	53	101	51	32	42	43	75	27	53	0	2	0	0	4	4	5	0									1696401	1699766	0.516179	ID=promoter_00495;
1	1704499	1_1704499	107	92	212	108	101	83	151	96	118.75	0	5	26	2	8	1	10	1									1704018	1706282	0.30362	ID=promoter_00498;
1	1705363	1_1705363	72	174	94	148	120	113	143	62	115.75	10	14	11	18	25	37	14	23				1711328	1711378	225	ID=TE0438718	LTR/Pao	1704018	1706282	0.30362	ID=promoter_00498;
1	1711363	1_1711363	174	73	83	60	164	145	73	72	105.5	1	0	2	0	2	0	0	0									1708604	1711699	0.75591	ID=promoter_00500;
1	1711409	1_1711409	112	58	32	50	97	105	59	38	68.875	0	0	0	1	0	0	0	0									1708604	1711699	0.75591	ID=promoter_00500;
1	1712161	1_1712161	912	262	799	153	508	487	437	234	474	16	3	2	2	16	8	6	0				1722071	1722276	369	ID=TE0438726	LINE/L1
1	1722112	1_1722112	36	71	23	40	47	39	58	32	43.25	6	28	0	0	14	17	4	1
1	1737042	1_1737042	57	119	54	40	59	75	67	69	67.5	0	6	0	0	0	0	1	0									1736822	1737626	0.149144	ID=promoter_00508;
1	1751734	1_1751734	95	146	132	116	140	160	172	121	135.25	1	0	0	0	0	0	8	1									1750003	1752824	0.442116	ID=promoter_00515;
1	1754299	1_1754299	273	169	146	138	234	167	126	113	170.75	139	13	23	48	92	57	21	23									1753871	1754740	0.214866	ID=promoter_00516;
1	1762923	1_1762923	56	13	0	11	60	83	4	7	29.25	26	4	0	0	24	32	0	0	1757184	1766329	ID=ENSP00000355760;DACT2;NM_214462;						1760356	1763950	0.580129	ID=promoter_00518;
1	1777811	1_1777811	161	190	183	106	137	173	146	147	155.375	24	5	6	6	10	23	0	5									1777457	1779237	0.243925	ID=promoter_00521;
1	1789941	1_1789941	97	108	62	67	288	242	155	136	144.375	0	2	0	0	0	1	0	1									1788580	1790375	0.277323	ID=promoter_00525;
1	1796067	1_1796067	0	0	0	0	0	1	0	0	0.125	0	0	0	0	0	0	0	0
1	1808661	1_1808661	423	386	299	294	556	566	432	328	410.5	2	0	0	3	6	9	3	1				1829475	1829664	369	ID=TE0438793	LINE/L1
1	1829628	1_1829628	122	94	134	111	120	78	87	55	100.125	0	13	0	27	4	1	7	1
1	1839802	1_1839802	1103	327	817	163	599	588	478	264	542.375	3	3	7	4	0	3	1	1
1	1840554	1_1840554	999	148	718	83	553	504	416	167	448.5	1	0	2	2	1	4	2	2				1840580	1840630	225	ID=TE0438801	LTR/Pao	1840259	1843623	0.785575	ID=promoter_00543;
1	1840600	1_1840600	24	30	27	8	17	21	19	7	19.125	0	0	0	0	0	0	4	0									1840259	1843623	0.785575	ID=promoter_00543;
1	1840973	1_1840973	1017	691	494	586	977	1060	557	170	694	727	484	361	394	697	761	396	78									1840259	1843623	0.785575	ID=promoter_00543;
1	1847714	1_1847714	102	110	128	88	96	79	91	91	98.125	2	3	0	0	0	1	4	0									1845955	1848187	0.312592	ID=promoter_00545;
1	1854605	1_1854605	53	88	41	43	34	45	49	43	49.5	0	3	5	5	0	0	2	6									1852381	1854905	0.381941	ID=promoter_00548;
1	1860837	1_1860837	502	503	502	404	741	936	664	422	584.25	83	81	93	68	245	340	144	140
1	1868262	1_1868262	220	311	214	169	209	233	227	176	219.875	50	56	28	27	57	73	50	38									1866839	1868611	0.234247	ID=promoter_00555;
1	1883530	1_1883530	14	8	0	8	16	8	5	4	7.875	10	4	0	0	6	4	0	1	1880146	1889240	ID=ENSP00000355760-D2;DACT2;NM_214462;						1882569	1886144	0.557802	ID=promoter_00559;
1	1892146	1_1892146	432	198	278	174	309	276	155	117	242.375	170	44	78	65	101	87	30	17									1891588	1892578	0.280951	ID=promoter_00561;
1	1894713	1_1894713	1906	1099	1057	777	1582	1804	853	530	1201	337	162	170	50	224	280	128	75									1893636	1896430	0.432459	ID=promoter_00562;
1	1918339	1_1918339	204	173	302	145	183	163	134	84	173.5	0	0	0	3	0	1	0	0									1916946	1919675	0.604569	ID=promoter_00571;
1	1950041	1_1950041	597	276	153	163	422	358	204	208	297.625	349	75	12	26	219	165	35	44									1948998	1950389	0.27355	ID=promoter_00583;
1	1956092	1_1956092	92	93	73	61	238	263	159	144	140.375	0	0	0	0	6	6	0	7									1954675	1956574	0.286838	ID=promoter_00585;
1	1962202	1_1962202	0	0	0	0	0	0	0	0	0	0	0	0	0	0	0	0	0
1	1969380	1_1969380	356	448	449	379	371	392	494	253	392.75	0	5	2	1	3	2	9	0
1	1970409	1_1970409	56	125	45	55	89	57	100	78	75.625	6	12	0	0	3	0	7	1									1969921	1971015	0.240918	ID=promoter_00591;
1	1979351	1_1979351	164	145	299	144	192	173	115	83	164.375	12	6	0	2	10	5	1	6									1977640	1980687	0.601777	ID=promoter_00594;
1	2009900	1_2009900	384	434	441	377	394	385	482	254	393.875	199	72	116	112	172	145	105	53
1	2010966	1_2010966	80	112	54	86	95	84	68	104	85.375	0	40	0	17	4	4	0	1				2043694	2043922	360	ID=TE0438935	LINE/L1	2010341	2011572	0.279088	ID=promoter_00606;
1	2043750	1_2043750	1126	258	426	255	723	671	403	168	503.75	0	2	6	2	2	1	0	2									2042795	2045416	0.423124	ID=promoter_00619;
1	2048020	1_2048020	478	520	461	277	529	469	395	350	434.875	34	43	15	14	44	23	44	10									2046654	2056016	0.98462	ID=promoter_00620;
1	2059922	1_2059922	523	535	560	372	461	538	739	267	499.375	28	29	39	43	25	35	47	26									2059818	2060417	0.146453	ID=promoter_00622;
1	2085595	1_2085595	15	49	30	23	9	21	21	25	24.125	0	0	0	0	0	0	0	3
1	2089311	1_2089311	317	551	464	498	418	424	572	363	450.875	22	110	43	54	28	25	43	52									2086535	2094538	0.961862	ID=promoter_00633;
1	2096538	1_2096538	178	189	251	195	184	198	203	298	212	80	40	102	70	62	29	36	92									2094747	2097297	0.389125	ID=promoter_00634;
1	2100243	1_2100243	99	211	205	91	147	115	193	113	146.75	0	26	7	0	32	11	13	8									2099280	2101900	0.447105	ID=promoter_00636;
1	2111336	1_2111336	1170	875	1191	564	1360	1396	766	659	997.625	396	315	256	127	436	429	275	120									2110789	2112135	0.295101	ID=promoter_00638;
1	2115020	1_2115020	396	239	99	137	252	186	141	33	185.375	194	87	0	17	106	78	0	1									2114544	2117574	0.457994	ID=promoter_00639;
1	2135136	1_2135136	487	446	414	417	660	709	704	261	512.25	34	37	15	13	28	11	15	37									2131655	2136106	0.779175	ID=promoter_00644;
1	2137613	1_2137613	327	126	181	137	341	234	160	90	199.5	40	0	1	3	16	16	16	4									2136456	2141614	0.821093	ID=promoter_00645;
1	2140184	1_2140184	90	123	203	71	68	87	127	62	103.875	9	14	0	4	16	9	14	1									2136456	2141614	0.821093	ID=promoter_00645;
1	2140526	1_2140526	14	9	11	0	10	0	0	1	5.625	0	3	5	0	0	0	0	0									2136456	2141614	0.821093	ID=promoter_00645;
1	2141186	1_2141186	226	522	414	247	282	199	370	217	309.625	65	107	122	36	80	42	87	38									2136456	2141614	0.821093	ID=promoter_00645;
1	2143020	1_2143020	13	38	33	22	9	14	45	33	25.875	0	0	1	0	0	0	13	0									2142661	2144277	0.454269	ID=promoter_00646;
1	2149675	1_2149675	78	143	74	68	119	89	143	76	98.75	3	14	9	0	14	11	7	0
1	2153866	1_2153866	144	150	200	110	84	68	137	178	133.875	60	5	29	3	24	7	21	57									2153141	2154792	0.276224	ID=promoter_00649;
1	2154350	1_2154350	52	128	128	77	65	102	101	70	90.375	0	4	0	3	1	2	5	2									2153141	2154792	0.276224	ID=promoter_00649;
1	2162965	1_2162965	66	78	133	115	96	78	103	59	91	20	3	20	34	39	3	16	11									2162846	2163354	0.192376	ID=promoter_00650;
1	2166128	1_2166128	271	274	285	197	244	391	360	136	269.75	38	13	31	12	40	29	13	2									2164057	2166667	0.415465	ID=promoter_00651;
1	2169257	1_2169257	121	106	68	87	58	60	115	126	92.625	38	47	24	43	29	23	38	52									2166916	2169781	0.485992	ID=promoter_00652;
1	2173153	1_2173153	72	82	77	40	58	59	65	48	62.625	1	0	14	0	2	3	4	0
1	2179826	1_2179826	9	57	40	33	20	28	30	23	30	3	7	0	8	4	3	0	9
1	2182379	1_2182379	75	316	390	213	125	232	193	108	206.5	12	68	69	76	31	77	36	13									2180841	2182528	0.222149	ID=promoter_00656;
1	2188849	1_2188849	96	67	75	51	69	57	54	63	66.5	20	8	6	5	10	14	7	9									2187651	2189362	0.312443	ID=promoter_00657;
1	2222065	1_2222065	145	194	238	120	187	237	238	129	186	8	12	32	2	5	7	8	13									2221008	2222797	0.354987	ID=promoter_00667;
1	2242515	1_2242515	921	268	972	212	975	1313	1466	493	827.5	8	22	33	19	24	10	14	1
1	2249696	1_2249696	12	78	8	34	27	7	47	20	29.125	0	17	0	0	8	0	2	0				2253625	2253821	573	ID=TE0439050	SINE/MIR
1	2253640	1_2253640	427	453	353	255	462	374	333	136	349.125	69	53	36	28	38	62	32	14
1	2270252	1_2270252	81	127	121	27	77	74	66	23	74.5	0	4	28	0	0	5	1	0									2269133	2270897	0.253915	ID=promoter_00681;
1	2292603	1_2292603	2327	1929	1117	870	2861	3073	1173	955	1788.12	1411	1028	479	412	1785	2064	531	491									2289665	2292917	0.69091	ID=promoter_00688;
1	2305873	1_2305873	214	307	249	153	231	336	244	185	239.875	1	12	25	1	1	1	4	0									2304602	2306226	0.278608	ID=promoter_00691;
1	2322605	1_2322605	264	231	282	180	295	249	215	112	228.5	79	28	1	8	67	39	30	19
1	2347031	1_2347031	175	214	224	143	131	158	168	99	164	13	27	19	25	1	26	15	16
1	2357653	1_2357653	371	478	601	486	459	422	473	258	443.5	56	63	42	40	66	69	29	35									2357449	2359133	0.327248	ID=promoter_00708;
1	2370127	1_2370127	311	321	264	212	253	251	213	166	248.875	9	18	24	6	7	7	11	0									2368798	2370538	0.278404	ID=promoter_00711;
1	2379699	1_2379699	55	88	88	97	61	42	99	55	73.125	6	10	1	4	1	1	12	2
1	2387217	1_2387217	4	23	10	18	12	3	31	0	12.625	0	2	1	0	3	0	9	0
1	2395513	1_2395513	56	172	99	151	85	99	105	161	116	9	14	1	4	6	9	20	2
1	2397074	1_2397074	160	257	221	195	138	255	190	155	196.375	9	3	21	14	7	26	12	4				2422147	2422448	568	ID=TE0439193	LTR/ERV1
1	2422276	1_2422276	533	827	664	657	491	523	653	463	601.375	72	80	85	100	44	57	52	58
1	2422950	1_2422950	461	421	288	384	366	469	351	294	379.25	125	66	33	113	47	112	76	44									2422299	2422973	0.140482	ID=promoter_00731;
1	2440339	1_2440339	151	202	285	190	126	135	203	229	190.125	12	25	49	18	19	41	27	60
1	2464839	1_2464839	0	0	0	0	0	0	0	0	0	0	0	0	0	0	0	0	0									2464390	2465484	0.209493	ID=promoter_00742;
1	2464859	1_2464859	53	4	51	31	20	20	13	28	27.5	1	0	23	2	0	0	3	0									2464390	2465484	0.209493	ID=promoter_00742;
1	2481595	1_2481595	31	56	115	51	47	52	68	22	55.25	0	0	59	9	11	21	5	0				2494455	2494618	287	ID=TE0439286	LTR/ERVL
1	2494498	1_2494498	51	76	61	44	48	73	68	55	59.5	0	2	0	0	1	1	6	3
1	2498036	1_2498036	170	113	115	107	145	175	94	29	118.5	79	30	31	24	70	88	32	0				2526465	2527070	871	ID=TE0439321	LINE/L1	2497236	2498238	0.200891	ID=promoter_00753;
1	2526862	1_2526862	79	121	145	60	62	51	47	46	76.375	30	30	54	0	15	5	4	0
1	2560842	1_2560842	304	195	69	53	248	230	53	59	151.375	212	93	40	29	167	151	8	21
1	2564605	1_2564605	204	206	395	211	267	258	240	231	251.5	15	19	0	12	25	28	35	5									2564549	2565100	0.121863	ID=promoter_00762;
1	2572931	1_2572931	130	189	107	116	57	66	130	116	113.875	54	38	37	49	6	13	11	38
1	2589976	1_2589976	20	90	44	18	41	97	76	56	55.25	0	5	0	2	21	32	26	4
1	2692456	1_2692456	133	122	49	102	64	70	48	45	79.125	20	0	11	2	1	3	6	2				2692864	2693111	1566	ID=TE0439556	SINE/tRNA-Glu	2692033	2692788	0.116114	ID=promoter_00789;
1	2692904	1_2692904	458	390	284	244	326	300	269	142	301.625	7	73	2	1	12	10	1	2
1	2695705	1_2695705	662	662	495	382	440	404	348	254	455.875	376	147	106	101	150	135	56	15									2695492	2697317	0.29151	ID=promoter_00790;
1	2700174	1_2700174	59	88	156	44	76	28	101	57	76.125	2	4	23	9	2	4	13	2									2698645	2702412	0.633721	ID=promoter_00791;
1	2732366	1_2732366	45	109	143	69	54	63	127	85	86.875	8	23	35	15	14	24	46	18	2731749	2794532	ID=ENSP00000386050;RPS6KA2;;
1	2736756	1_2736756	41	75	99	81	56	55	98	44	68.625	0	0	3	0	2	0	0	0	2731749	2794532	ID=ENSP00000386050;RPS6KA2;;
1	2748014	1_2748014	32	29	59	20	59	44	71	219	66.625	5	0	0	0	15	10	0	1	2731749	2794532	ID=ENSP00000386050;RPS6KA2;;						2747407	2748931	0.315241	ID=promoter_00803;
1	2753160	1_2753160	137	205	157	144	151	167	176	134	158.875	0	0	0	0	0	0	1	0	2731749	2794532	ID=ENSP00000386050;RPS6KA2;;						2749825	2754772	0.781496	ID=promoter_00804;
1	2756701	1_2756701	351	209	198	139	191	200	193	79	195	0	0	0	0	1	3	0	0	2731749	2794532	ID=ENSP00000386050;RPS6KA2;;						2756377	2757517	0.18772	ID=promoter_00805;
1	2760863	1_2760863	623	504	441	541	492	482	425	265	471.625	60	108	90	117	83	83	123	86	2731749	2794532	ID=ENSP00000386050;RPS6KA2;;						2760853	2764075	0.507573	ID=promoter_00807;
1	2765298	1_2765298	493	335	425	305	483	494	388	285	401	19	37	13	16	28	35	33	34	2731749	2794532	ID=ENSP00000386050;RPS6KA2;;
1	2789460	1_2789460	0	9	6	13	1	3	0	15	5.875	0	0	0	0	1	0	0	0	2731749	2794532	ID=ENSP00000386050;RPS6KA2;;
1	2791491	1_2791491	109	165	57	109	117	114	124	124	114.875	43	33	0	0	15	13	3	1	2731749	2794532	ID=ENSP00000386050;RPS6KA2;;
1	2812616	1_2812616	47	99	96	46	38	53	67	19	58.125	12	28	23	6	8	7	5	0
1	2816343	1_2816343	41	47	66	24	44	46	84	193	68.125	13	0	0	0	4	14	19	17									2815742	2816945	0.326854	ID=promoter_00821;
1	2843156	1_2843156	88	169	55	94	131	126	157	97	114.625	25	17	1	0	18	20	4	1
1	2845187	1_2845187	14	13	5	2	22	13	3	13	10.625	13	9	0	0	17	6	2	0				2846880	2847037	767	ID=TE0439689	SINE/tRNA-Glu
1	2847037	1_2847037	270	118	306	116	20	29	50	58	120.875	5	1	2	0	0	1	0	0
1	2855748	1_2855748	123	197	123	150	139	175	180	144	153.875	1	2	3	0	0	3	1	1									2854013	2857360	0.620317	ID=promoter_00834;
1	2859289	1_2859289	369	201	204	153	176	211	155	75	193	2	5	8	0	8	2	3	0									2858965	2860105	0.18772	ID=promoter_00835;
1	2866483	1_2866483	44	93	110	105	72	43	59	88	76.75	3	10	3	0	3	1	0	0
1	2891924	1_2891924	124	65	48	65	86	92	47	23	68.75	26	16	23	19	8	2	8	0									2891345	2892448	0.260739	ID=promoter_00842;
1	2902206	1_2902206	701	353	357	161	530	590	202	125	377.375	3	1	1	11	10	4	0	3									2901839	2903397	0.289872	ID=promoter_00846;
1	2902939	1_2902939	31	66	20	83	67	49	57	38	51.375	14	0	0	16	24	25	9	3									2901839	2903397	0.289872	ID=promoter_00846;
1	2907476	1_2907476	119	356	397	279	152	134	244	292	246.625	16	42	86	57	28	22	65	60									2905823	2909059	0.503378	ID=promoter_00848;
1	2912238	1_2912238	165	385	349	389	192	264	471	252	308.375	17	7	35	27	24	16	26	37
1	2915705	1_2915705	559	387	118	105	447	304	91	58	258.625	415	206	18	11	327	205	3	0				2942928	2943085	767	ID=TE0439777	SINE/tRNA-Glu
1	2942933	1_2942933	244	116	305	114	14	30	53	54	116.25	7	9	12	15	4	0	6	6
1	2966218	1_2966218	941	952	930	622	984	972	861	609	858.875	135	99	93	78	153	130	63	55									2965231	2966533	0.334367	ID=promoter_00868;
1	3000206	1_3000206	476	230	292	184	391	376	184	181	289.25	37	13	54	26	33	32	71	79									2999997	3001734	0.222498	ID=promoter_00877;
1	3010786	1_3010786	69	58	39	49	54	60	79	43	56.375	0	0	0	0	1	1	0	0									3010188	3010941	0.187573	ID=promoter_00878;
1	3031100	1_3031100	92	287	253	131	163	158	314	184	197.75	14	18	2	11	4	19	17	3									3030736	3034786	0.646952	ID=promoter_00884;
1	3031242	1_3031242	0	0	0	0	0	0	0	0	0	0	0	0	0	0	0	0	0									3030736	3034786	0.646952	ID=promoter_00884;
1	3033525	1_3033525	786	569	563	441	891	812	473	296	603.875	19	10	13	3	10	26	24	9									3030736	3034786	0.646952	ID=promoter_00884;
1	3043781	1_3043781	564	222	229	143	460	365	135	129	280.875	496	87	157	29	290	200	42	41									3041997	3045253	0.445938	ID=promoter_00888;
1	3051203	1_3051203	34	92	70	91	32	79	79	66	67.875	8	12	13	2	3	5	12	6
1	3055855	1_3055855	579	335	437	247	488	389	198	273	368.25	30	46	28	13	9	25	1	68									3054747	3056691	0.311114	ID=promoter_00891;
1	3071567	1_3071567	553	317	244	265	443	458	427	247	369.25	241	34	41	22	161	167	65	33				3084215	3084448	409	ID=TE0439908	LTR/ERVL-MaLR	3070644	3071888	0.231749	ID=promoter_00896;
1	3084385	1_3084385	980	475	588	294	809	637	349	239	546.375	12	25	21	15	14	9	3	10
1	3138478	1_3138478	1757	930	1056	635	1563	922	1025	272	1020	18	5	2	29	12	17	7	2									3138015	3139916	0.290532	ID=promoter_00905;
1	3150533	1_3150533	134	184	229	175	109	117	168	140	157	11	24	37	23	3	9	16	3	3143863	3163847	ID=ENSP00000355812;FGFR1OP;NM_007045;						3147872	3151874	0.634649	ID=promoter_00909;
1	3169168	1_3169168	1027	744	804	535	850	905	840	491	774.5	391	136	193	54	303	266	115	42
1	3180962	1_3180962	521	571	515	348	506	462	465	285	459.125	80	128	97	20	90	98	53	23
1	3192414	1_3192414	403	333	364	294	444	344	306	311	349.875	30	13	23	40	26	11	43	58
1	3227390	1_3227390	80	83	103	85	97	108	151	73	97.5	5	18	21	8	30	40	54	1									3227230	3227983	0.187573	ID=promoter_00927;
1	3238761	1_3238761	496	337	267	197	402	405	182	95	297.625	98	118	61	35	80	99	78	3									3237228	3238965	0.222498	ID=promoter_00928;
1	3250470	1_3250470	29	24	51	81	22	36	46	22	38.875	6	4	21	26	6	11	14	1									3249487	3250637	0.246811	ID=promoter_00932;
1	3253111	1_3253111	245	171	0	32	200	230	10	36	115.5	237	167	0	16	179	217	7	8				3257004	3257239	1324	ID=TE0440138	SINE/tRNA-Glu	3251941	3253292	0.267478	ID=promoter_00933;
1	3257062	1_3257062	164	306	222	179	197	219	306	170	220.375	10	8	20	11	4	14	16	1
1	3259121	1_3259121	595	402	505	305	291	242	316	281	367.125	98	96	114	98	89	61	60	78									3258621	3259684	0.205072	ID=promoter_00935;
1	3261978	1_3261978	21	64	54	50	16	30	33	30	37.25	0	10	5	0	0	6	0	10									3261558	3262385	0.120416	ID=promoter_00937;
1	3286513	1_3286513	697	1368	1246	1197	509	611	1320	742	961.25	189	296	227	296	106	164	295	184
1	3288139	1_3288139	297	282	296	200	224	245	300	166	251.25	93	77	40	17	70	77	67	33									3287861	3289224	0.244449	ID=promoter_00944;
1	3292976	1_3292976	149	273	182	237	186	215	328	138	213.5	11	28	7	5	11	19	33	4									3291134	3294251	0.492287	ID=promoter_00945;
1	3303933	1_3303933	56	65	66	36	29	48	49	27	47	0	0	0	0	0	0	0	0
1	3307869	1_3307869	1583	1159	1366	832	1809	1579	1307	788	1302.88	16	74	85	54	58	54	74	56				3351064	3351669	705	ID=TE0440267	LINE/L1	3306953	3307950	0.163312	ID=promoter_00947;
1	3351277	1_3351277	341	61	34	81	42	63	61	45	91	6	6	0	24	2	2	5	0
1	3402438	1_3402438	240	183	61	68	249	122	87	75	135.625	172	70	0	15	179	84	11	1
1	3447624	1_3447624	152	242	87	105	174	94	131	57	130.25	85	107	20	45	89	44	30	1
1	3465226	1_3465226	71	134	93	80	190	312	167	230	159.625	5	5	7	0	13	26	12	26									3464727	3465242	0.114277	ID=promoter_00967;
1	3482801	1_3482801	90	105	50	55	34	56	94	33	64.625	0	3	0	0	0	0	0	0				3563551	3563763	305	ID=TE0440527	DNA/MER1_type	3482504	3483296	0.133893	ID=promoter_00969;
1	3563559	1_3563559	22	81	36	34	61	35	36	6	38.875	5	30	0	0	27	8	7	0
1	3567363	1_3567363	72	27	33	37	68	46	40	33	44.5	10	1	13	5	5	9	6	0									3566836	3568783	0.383088	ID=promoter_00974;
1	3569088	1_3569088	498	214	205	254	414	305	177	101	271	12	1	13	46	60	27	18	23
1	3575326	1_3575326	44	141	64	100	58	75	126	128	92	13	16	0	0	11	6	15	10
1	3578537	1_3578537	134	39	113	64	127	143	101	53	96.75	44	10	15	5	6	1	3	1
1	3634765	1_3634765	104	251	158	112	94	77	122	88	125.75	26	26	0	14	22	4	12	1
1	3665811	1_3665811	184	340	191	155	104	114	182	227	187.125	24	28	19	28	5	0	11	1
1	3698730	1_3698730	132	288	317	235	227	234	301	157	236.375	1	1	0	0	3	0	0	1				3706829	3706918	324	ID=TE0440676	DNA/Charlie
1	3706885	1_3706885	182	246	198	137	197	157	200	150	183.375	0	1	1	0	1	0	1	0				3714958	3715041	250	ID=TE0440688	LINE/LINE
1	3714972	1_3714972	129	221	316	139	152	153	213	98	177.625	0	0	0	0	4	0	0	0
1	3736213	1_3736213	587	459	520	417	522	491	365	303	458	38	37	87	22	30	35	17	5									3735331	3739562	0.844968	ID=promoter_00985;
1	3741736	1_3741736	291	421	1052	704	317	420	1163	415	597.875	0	0	0	0	0	1	1	2
1	3745856	1_3745856	48	44	24	54	59	76	79	74	57.25	1	0	1	1	3	5	3	0				3767560	3767805	1413	ID=TE0440736	SINE/tRNA-Glu	3744124	3746393	0.343201	ID=promoter_00986;
1	3767752	1_3767752	0	5	1	5	2	0	7	1	2.625	0	0	0	0	0	0	0	0
1	3787001	1_3787001	41	69	46	50	56	46	60	11	47.375	0	1	0	0	0	0	0	0
1	3804043	1_3804043	60	78	43	60	38	32	82	19	51.5	0	0	0	9	0	0	0	0
1	3811735	1_3811735	35	101	89	76	46	39	127	81	74.25	0	0	0	0	0	0	0	4
1	3870296	1_3870296	127	344	325	241	247	258	317	171	253.75	9	28	80	40	13	16	63	46				3878404	3878495	345	ID=TE0440888	DNA/Charlie
1	3878462	1_3878462	194	219	230	171	231	155	263	138	200.125	4	8	12	10	20	12	10	6
1	3886556	1_3886556	109	217	206	127	129	134	195	124	155.125	8	5	1	7	3	0	6	2									3886092	3887064	0.18537	ID=promoter_01005;
1	3906932	1_3906932	233	359	256	246	193	208	278	242	251.875	19	34	31	14	0	1	21	11									3906055	3908154	0.382855	ID=promoter_01007;
1	3909937	1_3909937	357	401	1026	751	333	423	1113	419	602.875	14	7	168	103	6	12	159	36
1	3914062	1_3914062	41	41	26	51	55	69	62	70	51.875	9	4	1	10	18	15	15	3				3935741	3935984	1319	ID=TE0440945	SINE/tRNA-Glu	3912353	3914626	0.328051	ID=promoter_01008;
1	3935931	1_3935931	0	4	0	2	0	2	8	0	2	0	0	0	0	0	0	0	0
1	3956480	1_3956480	50	86	52	45	54	35	70	12	50.5	15	13	10	4	19	13	2	0
1	4003472	1_4003472	344	314	198	202	286	377	279	145	268.125	1	13	1	19	10	8	1	4	3997259	4174593	ID=ENSP00000375972;PDE10A;;
1	4113132	1_4113132	176	177	192	244	192	183	457	248	233.625	13	5	17	0	3	5	6	21	3997259	4174593	ID=ENSP00000375972;PDE10A;;
1	4127461	1_4127461	50	77	59	59	36	41	79	23	53	1	18	0	5	0	0	5	1	3997259	4174593	ID=ENSP00000375972;PDE10A;;
1	4135075	1_4135075	23	105	113	82	45	42	126	71	75.875	0	1	1	4	0	1	0	6	3997259	4174593	ID=ENSP00000375972;PDE10A;;
1	4150613	1_4150613	36	73	8	48	51	62	55	15	43.5	7	9	0	8	36	31	9	0	3997259	4174593	ID=ENSP00000375972;PDE10A;;
1	4164730	1_4164730	478	407	261	235	335	427	222	242	325.875	9	49	43	21	21	16	20	6	3997259	4174593	ID=ENSP00000375972;PDE10A;;						4164670	4166141	0.216554	ID=promoter_01039;
1	4166737	1_4166737	5	37	37	20	2	15	30	12	19.75	0	3	1	0	0	0	0	0	3997259	4174593	ID=ENSP00000375972;PDE10A;;
1	4171908	1_4171908	1704	2325	1343	2148	52	76	112	88	981	13	19	11	2	5	1	9	1	3997259	4174593	ID=ENSP00000375972;PDE10A;;						4171766	4172341	0.136873	ID=promoter_01041;
1	4174677	1_4174677	370	471	265	246	294	284	327	269	315.75	51	74	39	29	25	27	48	12									4174165	4175151	0.194369	ID=promoter_01042;
1	4177704	1_4177704	313	305	189	210	261	289	222	179	246	20	15	1	6	23	22	5	2									4176981	4178224	0.254913	ID=promoter_01043;
1	4178137	1_4178137	33	94	23	51	43	42	116	29	53.875	0	11	2	0	10	0	33	0									4176981	4178224	0.254913	ID=promoter_01043;
1	4183160	1_4183160	495	417	410	356	541	705	758	254	492	0	6	1	1	1	8	5	21									4183049	4184048	0.224393	ID=promoter_01045;
1	4257670	1_4257670	224	431	183	221	168	200	282	238	243.375	38	24	10	31	6	38	34	3				4297995	4298027	270	ID=TE0441416	LINE/LINE
1	4298006	1_4298006	2532	1400	1680	967	2033	2027	1264	722	1578.12	510	230	287	186	308	345	185	49
1	4319168	1_4319168	56	108	32	65	68	80	100	34	67.875	12	0	0	2	9	11	30	3
1	4401531	1_4401531	2	7	11	15	1	1	15	1	6.625	1	0	0	11	0	0	3	0				4500555	4500665	458	ID=TE0441698	LTR/Gypsy	4400873	4401625	0.144152	ID=promoter_01058;
1	4500617	1_4500617	127	256	207	138	111	91	200	131	157.625	0	1	0	1	0	1	0	0				4523275	4523554	952	ID=TE0441732	LTR/ERVL
1	4523440	1_4523440	18	12	37	30	12	9	22	4	18	1	0	5	0	0	0	0	0				4634618	4634897	952	ID=TE0441899	LTR/ERVL
1	4634783	1_4634783	17	18	32	19	15	13	19	8	17.625	3	0	0	3	5	7	2	0
1	4679705	1_4679705	3	14	2	7	20	38	1	10	11.875	1	0	0	0	18	28	0	0
1	4952069	1_4952069	83	84	76	77	71	99	65	77	79	0	0	0	0	0	0	0	0
1	4993856	1_4993856	614	634	744	985	620	571	932	371	683.875	61	97	74	47	93	53	37	64									4993411	4994213	0.141933	ID=promoter_01064;
1	5011458	1_5011458	95	85	70	124	93	77	150	52	93.25	10	5	6	32	28	6	5	8									5011091	5011675	0.131618	ID=promoter_01065;
1	5014954	1_5014954	114	165	120	114	78	74	109	119	111.625	2	3	1	1	0	0	1	1				5022196	5022249	256	ID=TE0442341	DNA/TcMar-Tc1
1	5022215	1_5022215	20	78	18	13	53	39	29	22	34	6	26	1	5	12	5	4	0
1	5078786	1_5078786	217	699	485	381	422	485	1238	634	570.125	31	96	21	50	35	58	39	25
1	5132841	1_5132841	73	65	81	55	54	116	119	48	76.375	2	0	8	0	2	25	35	1
1	5179497	1_5179497	99	172	112	132	85	61	111	114	110.75	1	23	4	17	2	6	10	21
1	5182993	1_5182993	176	98	94	120	98	137	145	64	116.5	48	24	3	8	36	51	11	18									5182771	5183355	0.131618	ID=promoter_01070;
1	5427399	1_5427399	525	600	554	380	397	483	449	332	465	14	57	84	24	33	24	44	18
1	5433699	1_5433699	55	55	69	32	41	50	58	25	48.125	12	9	10	3	0	9	3	1
1	5447041	1_5447041	51	78	72	57	54	53	70	109	68	0	1	1	3	0	1	7	2
1	5459371	1_5459371	115	129	95	66	98	103	84	49	92.375	24	8	13	9	3	18	19	0
1	5494707	1_5494707	241	217	128	114	194	148	134	82	157.25	139	67	14	34	89	68	22	20
1	5560030	1_5560030	68	106	101	71	64	49	86	26	71.375	0	1	1	0	7	12	20	0
1	5574966	1_5574966	19	16	2	3	20	15	8	7	11.25	2	0	0	0	0	0	4	1
1	5577467	1_5577467	6	6	3	5	9	6	13	3	6.375	0	0	0	3	5	0	0	0				5755121	5755242	372	ID=TE0443251	LINE/LINE
1	5755161	1_5755161	15	10	9	2	7	1	0	13	7.125	0	0	0	0	0	0	0	0				5755121	5755242	372	ID=TE0443251	LINE/LINE
1	5755209	1_5755209	0	0	0	0	0	0	0	0	0	0	0	0	0	0	0	0	0
1	5777156	1_5777156	263	150	158	151	246	215	181	123	185.875	96	21	17	32	70	26	6	37									5776616	5777790	0.305075	ID=promoter_01086;
1	5904554	1_5904554	45	191	107	76	97	66	165	54	100.125	18	23	12	12	9	6	22	3
1	5961680	1_5961680	10	16	6	4	22	23	33	7	15.125	2	7	2	0	10	4	1	0
1	6161140	1_6161140	147	263	188	100	169	117	160	47	148.875	66	44	0	7	86	44	24	4
1	6253065	1_6253065	761	937	430	458	1080	922	715	583	735.75	48	69	84	70	41	17	87	68
1	6296466	1_6296466	476	220	322	240	455	429	171	100	301.625	270	65	132	92	221	189	72	18									6295374	6297565	0.560519	ID=promoter_01106;
1	6376628	1_6376628	54	109	50	149	37	67	78	128	84	7	24	0	15	8	8	17	37
1	6393240	1_6393240	171	250	255	189	231	192	233	271	224	16	17	3	0	10	10	13	90
1	6393280	1_6393280	47	35	59	27	17	29	22	44	35	22	14	0	0	6	16	4	0
1	6449592	1_6449592	69	195	204	159	100	114	188	114	142.875	0	20	1	7	5	1	7	1
1	6482195	1_6482195	0	0	0	0	0	0	6	0	0.75	0	0	0	0	0	0	0	0
1	6713874	1_6713874	119	255	141	140	99	144	228	179	163.125	3	19	0	14	5	22	36	3
1	6757540	1_6757540	90	159	68	63	87	47	106	29	81.125	5	15	9	3	7	1	3	1									6757040	6757602	0.12182	ID=promoter_01114;
1	6796546	1_6796546	64	66	58	63	45	33	74	67	58.75	13	5	1	0	1	0	3	0
1	6807286	1_6807286	52	166	68	48	90	76	69	61	78.75	0	1	0	9	4	0	0	1
1	6835560	1_6835560	86	231	159	243	85	84	148	126	145.25	2	30	32	78	8	4	1	7
1	6881970	1_6881970	427	504	428	279	75	69	101	23	238.25	308	312	159	142	11	13	7	4
1	6927452	1_6927452	91	175	124	111	119	87	188	122	127.125	0	3	0	1	6	4	10	2									6926928	6927702	0.208916	ID=promoter_01116;
1	7043459	1_7043459	5	15	9	35	14	16	32	47	21.625	3	0	0	0	1	0	2	0				7082474	7083319	1017	ID=TE0444582	DNA/hAT-Charlie
1	7083259	1_7083259	25	20	32	44	24	5	2	2	19.25	8	2	21	11	3	0	0	0
1	7183049	1_7183049	125	158	226	139	101	94	162	108	139.125	0	24	13	35	5	5	17	27				7241114	7241365	1769	ID=TE0444747	SINE/tRNA-Glu	7182655	7183250	0.12976	ID=promoter_01126;
1	7241170	1_7241170	13	19	15	23	8	4	27	13	15.25	0	0	0	0	0	0	0	0
1	7326538	1_7326538	52	147	145	130	92	101	151	79	112.125	3	0	0	1	7	5	12	1
1	7355200	1_7355200	136	228	150	173	195	170	196	87	166.875	12	18	45	30	30	10	22	1
1	7358798	1_7358798	943	985	1041	762	916	815	831	547	855	25	47	67	35	19	27	60	19
1	7468675	1_7468675	545	297	200	154	229	274	145	52	237	371	92	44	33	133	166	34	11
1	7494463	1_7494463	289	332	184	138	367	304	281	190	260.625	6	34	13	0	32	18	3	20									7493869	7494786	0.167485	ID=promoter_01140;
1	7510136	1_7510136	181	177	249	121	175	197	128	110	167.25	31	22	18	14	27	42	22	11									7509140	7510313	0.280065	ID=promoter_01142;
1	7577685	1_7577685	280	306	392	294	272	234	337	225	292.5	41	71	108	80	27	50	35	46									7577571	7578158	0.186244	ID=promoter_01148;
1	7602859	1_7602859	266	193	144	134	190	206	178	111	177.75	8	19	0	10	0	14	5	4	7599095	7671945	ID=ENSP00000314036;AGPAT4;NM_020133;
1	7614738	1_7614738	511	649	500	458	540	451	483	407	499.875	132	130	86	105	34	41	27	14	7599095	7671945	ID=ENSP00000314036;AGPAT4;NM_020133;						7614275	7615360	0.197637	ID=promoter_01154;
1	7638647	1_7638647	99	70	130	68	125	103	81	131	100.875	38	32	65	22	32	20	29	36	7599095	7671945	ID=ENSP00000314036;AGPAT4;NM_020133;						7638305	7639049	0.127274	ID=promoter_01157;
1	7648543	1_7648543	118	95	138	101	90	108	225	53	116	0	2	39	9	0	9	81	0	7599095	7671945	ID=ENSP00000314036;AGPAT4;NM_020133;
1	7654691	1_7654691	133	215	129	172	220	249	227	100	180.625	2	7	2	1	12	11	9	0	7599095	7671945	ID=ENSP00000314036;AGPAT4;NM_020133;
1	7662270	1_7662270	581	337	449	273	539	495	399	93	395.75	1	7	22	18	10	18	16	0	7599095	7671945	ID=ENSP00000314036;AGPAT4;NM_020133;
1	7674315	1_7674315	14	15	33	9	22	30	22	15	20	0	0	0	0	0	0	0	0
1	7708886	1_7708886	314	433	358	377	297	374	554	270	372.125	4	6	0	0	1	0	8	1									7708341	7710085	0.186199	ID=promoter_01176;
1	7727909	1_7727909	115	123	119	63	92	80	142	43	97.125	13	0	6	0	8	3	2	0									7727719	7729198	0.398497	ID=promoter_01181;
1	7728629	1_7728629	974	865	962	651	716	744	739	558	776.125	118	122	190	96	129	122	99	232									7727719	7729198	0.398497	ID=promoter_01181;
1	7746166	1_7746166	417	417	339	432	296	302	398	220	352.625	189	75	18	115	126	101	14	4				7786111	7786207	227	ID=TE0445444	LTR/Gypsy
1	7786148	1_7786148	54	259	180	148	58	89	155	72	126.875	2	17	0	2	0	0	2	2
1	7788563	1_7788563	11	17	36	18	14	21	15	15	18.375	0	0	0	0	0	0	0	0
1	7810139	1_7810139	286	253	240	175	297	332	193	141	239.625	13	5	28	6	11	12	1	9
1	7810444	1_7810444	11	19	13	15	12	21	16	10	14.625	1	1	0	0	1	1	1	0
1	7835608	1_7835608	127	100	93	88	139	96	81	41	95.625	3	8	11	8	7	5	1	1
1	7841753	1_7841753	332	601	659	544	395	460	569	360	490	36	109	143	149	42	45	138	106
1	7858795	1_7858795	137	99	123	101	132	130	100	80	112.75	0	0	0	25	0	0	0	0									7858471	7859183	0.127814	ID=promoter_01205;
1	7888831	1_7888831	10	35	14	8	16	13	7	44	18.375	0	0	0	0	0	0	0	0
1	7912105	1_7912105	39	91	81	99	46	45	101	59	70.125	1	6	0	6	3	4	0	2
1	7930639	1_7930639	2189	1544	1104	908	2501	2471	1433	699	1606.12	430	224	59	66	657	500	87	162
1	7965299	1_7965299	19	81	42	26	15	37	33	25	34.75	0	0	11	0	0	0	3	1
1	7974454	1_7974454	195	193	160	168	190	190	178	93	170.875	43	39	5	8	47	48	15	3
1	7974759	1_7974759	12	29	45	28	11	16	24	6	21.375	2	3	10	0	1	1	0	0
1	8000190	1_8000190	397	327	189	190	407	277	253	204	280.5	248	111	8	4	253	126	48	34	7990323	8048023	ID=ENSP00000375986-D2;MAP3K4;NM_005922;
1	8016711	1_8016711	136	148	135	81	93	110	148	49	112.5	48	17	3	10	20	47	19	1	7990323	8048023	ID=ENSP00000375986-D2;MAP3K4;NM_005922;						8015540	8016898	0.328441	ID=promoter_01222;
1	8018858	1_8018858	96	230	68	81	84	154	124	100	117.125	7	10	0	19	1	20	2	3	7990323	8048023	ID=ENSP00000375986-D2;MAP3K4;NM_005922;
1	8037009	1_8037009	128	210	195	182	131	126	240	206	177.25	0	5	17	2	3	5	16	7	7990323	8048023	ID=ENSP00000375986-D2;MAP3K4;NM_005922;						8035804	8037750	0.199687	ID=promoter_01227;
1	8054806	1_8054806	142	60	124	74	110	116	114	88	103.5	2	8	0	11	7	3	6	2									8054412	8055125	0.128004	ID=promoter_01231;
1	8087688	1_8087688	23	28	86	72	12	18	91	71	50.125	5	8	56	51	10	10	53	50
1	8124615	1_8124615	461	440	245	191	235	233	179	167	268.875	272	199	35	17	137	122	30	3
1	8141295	1_8141295	241	247	169	71	126	100	169	114	154.625	99	10	34	19	17	10	23	1	8135291	8225152	ID=ENSP00000375989;SLC22A3;;	8255952	8256280	1098	ID=TE0446105	LTR/ERVL-MaLR	8140795	8141511	0.128049	ID=promoter_01242;
1	8256055	1_8256055	36	69	73	88	44	69	69	65	64.125	7	8	0	31	2	23	4	0
1	8324015	1_8324015	37	94	90	37	50	44	82	42	59.5	9	0	8	1	13	20	1	0
1	8360651	1_8360651	1491	4909	1207	1428	1371	1445	1552	783	1773.25	497	2544	116	338	367	295	83	68									8360240	8360971	0.131259	ID=promoter_01258;
1	8365138	1_8365138	67	136	84	29	58	64	78	75	73.875	1	0	0	0	0	0	1	0									8364191	8366724	0.465387	ID=promoter_01259;
1	8377751	1_8377751	14	23	15	14	20	24	34	27	21.375	0	0	0	0	0	0	0	0
1	8379868	1_8379868	7	33	9	24	13	5	19	10	15	0	0	0	9	4	0	0	0									8378620	8380362	0.452083	ID=promoter_01262;
1	8381897	1_8381897	24	23	31	15	54	24	16	12	24.875	0	0	0	0	0	0	0	0									8381529	8382032	0.172706	ID=promoter_01263;
1	8402108	1_8402108	42	128	65	71	29	20	79	64	62.25	12	13	11	7	7	0	4	1
1	8432647	1_8432647	762	619	290	236	970	746	272	129	503	27	8	8	2	23	18	4	5									8432276	8432861	0.112582	ID=promoter_01266;
1	8456248	1_8456248	172	82	92	32	60	61	36	37	71.5	7	2	0	12	2	3	0	2									8455775	8457679	0.270765	ID=promoter_01271;
1	8464195	1_8464195	382	297	107	113	322	344	136	147	231	104	81	7	0	90	121	0	7				8470496	8470675	494	ID=TE0446384	LTR/ERVL	8462853	8465369	0.454583	ID=promoter_01274;
1	8470535	1_8470535	66	107	129	90	79	73	84	66	86.75	0	2	0	0	0	1	1	0
1	8475409	1_8475409	62	46	73	36	21	34	37	31	42.5	0	0	0	0	0	0	0	0									8475005	8475575	0.12449	ID=promoter_01275;
1	8489287	1_8489287	29	83	17	51	43	38	34	7	37.75	1	0	0	0	0	1	0	0
1	8495283	1_8495283	2	9	4	21	9	12	9	20	10.75	0	0	0	0	0	0	0	1									8494833	8495646	0.147025	ID=promoter_01279;
1	8497312	1_8497312	7	32	8	16	7	2	14	5	11.375	0	0	0	0	0	0	0	0									8496813	8498557	0.451309	ID=promoter_01280;
1	8499432	1_8499432	52	39	26	19	30	40	24	18	31	0	0	0	0	0	0	0	0	8497941	8581400	ID=ENSP00000386019;IGF2R;;
1	8511814	1_8511814	65	125	75	42	73	55	72	66	71.625	8	4	0	5	4	3	4	0	8497941	8581400	ID=ENSP00000386019;IGF2R;;						8510223	8512756	0.470846	ID=promoter_01283;
1	8528408	1_8528408	33	68	32	25	48	36	27	74	42.875	6	14	0	0	1	7	3	22	8497941	8581400	ID=ENSP00000386019;IGF2R;;						8527649	8529406	0.394619	ID=promoter_01290;
1	8541488	1_8541488	409	657	601	606	333	392	525	417	492.5	25	41	77	49	30	30	66	62	8497941	8581400	ID=ENSP00000386019;IGF2R;;						8538583	8544298	0.81889	ID=promoter_01293;
1	8558630	1_8558630	139	191	131	116	163	149	118	122	141.125	13	27	26	7	11	28	18	21	8497941	8581400	ID=ENSP00000386019;IGF2R;;						8557457	8559973	0.454583	ID=promoter_01298;
1	8566577	1_8566577	107	66	101	95	59	53	86	39	75.75	4	5	5	0	3	4	17	5	8497941	8581400	ID=ENSP00000386019;IGF2R;;						8565147	8567051	0.270765	ID=promoter_01301;
1	8589900	1_8589900	65	134	120	86	70	76	121	46	89.75	0	4	1	0	2	0	1	1				8611062	8611241	549	ID=TE0446527	LTR/ERVL	8589687	8590272	0.112582	ID=promoter_01306;
1	8611095	1_8611095	66	112	121	104	67	77	75	85	88.375	3	6	3	11	2	4	16	10
1	8616031	1_8616031	68	38	75	45	23	34	33	38	44.25	58	25	68	24	15	26	13	5									8615633	8616203	0.12449	ID=promoter_01309;
1	8629786	1_8629786	15	63	24	43	50	31	41	11	34.75	1	11	7	9	1	1	1	0
1	8726388	1_8726388	0	0	1	0	1	1	1	12	2	0	0	0	0	0	0	0	0	8718862	8727942	ID=ENSP00000317334;TCP1;NM_030752;						8726265	8727033	0.259215	ID=promoter_01320;
1	8730118	1_8730118	19	76	64	44	50	52	92	88	60.625	0	5	0	2	7	0	6	3	8728275	8735771	ID=ENSP00000356015;ACAT2;NM_005891;
1	8731273	1_8731273	54	144	80	112	40	56	116	114	89.5	7	36	11	2	1	0	5	2	8728275	8735771	ID=ENSP00000356015;ACAT2;NM_005891;	8732610	8732864	1594	ID=TE0446745	SINE/tRNA-Glu
1	8732862	1_8732862	94	62	119	79	86	110	110	84	93	1	0	0	0	0	1	12	2	8728275	8735771	ID=ENSP00000356015;ACAT2;NM_005891;
1	8775252	1_8775252	1122	357	487	265	713	681	268	455	543.5	447	104	215	68	227	252	82	254									8774768	8776763	0.785351	ID=promoter_01324;
1	8958415	1_8958415	1366	1136	1414	872	1102	1045	1137	589	1082.62	709	275	446	223	300	204	97	28				8961596	8962043	1209	ID=TE0447139	LTR/ERVL
1	8961735	1_8961735	96	195	136	95	144	138	133	126	132.875	36	51	1	11	43	48	15	3
1	9148265	1_9148265	1	6	0	4	2	0	10	3	3.25	0	0	0	3	0	0	0	1				9153066	9153374	582	ID=TE0447416	DNA/MER1_type	9147520	9148743	0.16094	ID=promoter_01343;
1	9153177	1_9153177	703	888	726	570	675	804	1079	553	749.75	25	29	15	13	11	20	18	3
1	9166948	1_9166948	109	175	273	177	62	104	155	116	146.375	3	29	48	25	3	1	9	1									9166596	9167451	0.151236	ID=promoter_01348;
1	9218854	1_9218854	8592	6567	6692	6036	14563	15865	14586	7717	10077.2	7887	5891	6143	5585	13487	14798	13395	6819									9218443	9220588	0.602986	ID=promoter_01357;
1	9234330	1_9234330	331	507	351	410	218	265	446	302	353.75	27	21	3	27	23	60	74	91
1	9256557	1_9256557	18	55	28	39	49	13	34	46	35.25	4	0	0	20	9	3	9	18
1	9310298	1_9310298	19	57	27	46	122	108	99	64	67.75	2	17	0	12	3	2	17	9				9363436	9363635	831	ID=TE0447661	LINE/L1
1	9363514	1_9363514	8	16	63	3	4	8	7	1	13.75	0	2	39	0	0	2	0	0	9357727	9379511	ID=ENSP00000252655;RSPH3;NM_031924;
1	9379365	1_9379365	23	29	44	18	7	21	26	8	22	5	0	0	1	0	6	6	1	9357727	9379511	ID=ENSP00000252655;RSPH3;NM_031924;	9414444	9414706	1807	ID=TE0447744	SINE/tRNA-Glu	9379089	9379598	0.123979	ID=promoter_01375;
1	9414573	1_9414573	475	551	465	433	509	403	673	211	465	4	29	10	15	7	8	19	4
1	9464839	1_9464839	11	49	25	24	114	131	70	63	60.875	1	6	0	2	2	8	10	2				9480140	9480189	245	ID=TE0447845	LINE/Penelope
1	9480145	1_9480145	49	224	96	102	49	85	142	84	103.875	12	5	25	1	4	14	32	2
1	9484956	1_9484956	234	107	99	137	192	189	139	106	150.375	100	9	30	32	77	68	31	3									9484864	9486269	0.41766	ID=promoter_01382;
1	9591604	1_9591604	135	112	102	98	193	183	175	73	133.875	15	8	11	18	22	38	26	3
1	9608817	1_9608817	23	50	185	65	58	40	71	56	68.5	6	18	124	13	13	2	32	36									9608059	9609318	0.196683	ID=promoter_01406;
1	9610244	1_9610244	24	55	20	7	7	13	24	64	26.75	0	2	1	0	0	0	8	34				9674794	9674856	306	ID=TE0448093	DNA/hAT-Charlie	9609890	9610650	0.21952	ID=promoter_01407;
1	9674804	1_9674804	1085	438	479	309	773	678	402	274	554.75	3	28	11	9	5	2	3	27	9647479	9725779	ID=ENSP00000297239;SYTL3;;
1	9727987	1_9727987	210	202	205	192	179	197	209	217	201.375	14	4	1	0	1	2	1	7									9726804	9728183	0.3755	ID=promoter_01421;
1	9729119	1_9729119	280	214	171	150	214	221	186	150	198.25	66	38	15	23	48	32	13	10									9728914	9729749	0.235413	ID=promoter_01422;
1	9736638	1_9736638	93	50	94	54	66	115	91	12	71.875	7	10	11	11	12	20	5	1				9765365	9765751	489	ID=TE0448216	LTR/ERVL-MaLR
1	9765404	1_9765404	220	473	285	281	265	317	343	258	305.25	19	55	46	23	4	21	32	6
1	9769980	1_9769980	171	77	86	130	113	88	107	100	109	9	3	20	22	13	11	19	3
1	9781458	1_9781458	195	278	81	97	241	235	166	102	174.375	110	73	36	14	167	126	9	3
1	9842683	1_9842683	107	260	224	129	143	124	176	171	166.75	15	9	10	33	5	8	15	32				9867353	9867611	2218	ID=TE0448340	SINE/tRNA-Glu	9840027	9842956	0.455144	ID=promoter_01435;
1	9867477	1_9867477	671	715	500	529	695	681	711	432	616.75	90	75	27	30	90	72	26	34
1	9893764	1_9893764	1425	1095	1459	1179	1642	2390	2578	1003	1596.38	12	32	20	9	18	7	24	2
1	9900845	1_9900845	81	144	224	123	104	125	157	143	137.625	0	0	0	1	0	0	1	0
1	9916267	1_9916267	255	410	180	128	430	358	168	112	255.125	0	0	0	1	1	3	0	1									9915104	9916486	0.254736	ID=promoter_01443;
1	9917849	1_9917849	16	77	107	47	28	27	32	40	46.75	0	0	0	0	0	0	0	0
1	9962433	1_9962433	82	164	211	141	105	124	185	133	143.125	1	6	27	8	2	0	13	16
1	9975894	1_9975894	226	422	197	127	376	369	124	104	243.125	5	14	1	1	4	5	2	0									9974729	9976113	0.252925	ID=promoter_01447;
1	9977479	1_9977479	13	80	107	58	23	21	31	28	45.125	0	6	26	4	2	3	4	0				9994987	9995245	2199	ID=TE0448565	SINE/tRNA-Glu
1	9995114	1_9995114	492	536	335	321	570	453	519	313	442.375	91	86	23	46	123	77	52	30
1	10149938	1_10149938	37	147	112	84	44	53	94	68	79.875	8	13	0	5	1	0	0	23
1	10160910	1_10160910	201	303	180	205	214	209	205	119	204.5	8	0	3	9	7	6	4	3
1	10235348	1_10235348	206	385	399	264	220	165	320	237	274.5	11	52	82	42	20	13	47	22
1	10302799	1_10302799	422	290	176	140	410	495	221	167	290.125	5	2	0	1	2	1	0	0
1	10388579	1_10388579	4	25	17	5	2	2	18	28	12.625	0	0	0	0	0	0	2	18
1	10441446	1_10441446	440	344	176	168	390	509	232	146	300.625	10	17	6	3	8	3	1	3
1	10452972	1_10452972	107	210	197	175	139	160	175	111	159.25	4	10	6	1	11	9	0	1				10509354	10509576	404	ID=TE0424279	SINE/MIR
1	10509363	1_10509363	63	173	132	170	87	101	115	136	122.125	6	21	21	16	9	21	20	1	10482782	10554369	ID=ENSP00000352821;ZDHHC14;NM_024630;
1	10570581	1_10570581	153	439	217	250	193	186	242	185	233.125	12	38	44	14	40	44	25	11				10574195	10574506	955	ID=TE0424361	DNA/hAT-Charlie
1	10574454	1_10574454	259	400	123	122	229	230	249	193	225.625	1	36	14	14	20	18	16	58
1	10594212	1_10594212	0	0	0	5	0	0	0	0	0.625	0	0	0	0	0	0	0	0
1	10644380	1_10644380	163	455	345	213	174	171	340	251	264	36	46	35	18	12	31	34	51
1	10716500	1_10716500	46	97	99	20	53	40	35	48	54.75	8	13	14	0	2	1	0	2									10715884	10717710	0.356082	ID=promoter_01491;
1	10716984	1_10716984	60	44	37	37	51	89	43	43	50.5	0	0	0	0	0	0	0	0									10715884	10717710	0.356082	ID=promoter_01491;
1	10749060	1_10749060	95	41	17	2	70	112	25	6	46	67	20	0	0	34	73	0	0									10748841	10749483	0.136012	ID=promoter_01500;
1	10753449	1_10753449	31	98	103	51	22	60	79	55	62.375	0	0	0	0	0	0	0	0
1	10761615	1_10761615	0	5	1	0	0	0	0	0	0.75	0	0	0	0	0	0	0	0									10761473	10762645	0.179699	ID=promoter_01503;
1	10770593	1_10770593	246	164	109	103	187	186	128	43	145.75	72	19	6	38	45	51	35	1
1	10810402	1_10810402	84	72	32	45	57	82	31	44	55.875	0	0	0	0	2	0	8	0				10997684	10997792	225	ID=TE0424840	LINE/L1
1	10997712	1_10997712	225	410	389	364	189	261	498	238	321.75	14	12	7	0	1	0	1	0
1	11115468	1_11115468	114	198	133	161	82	97	153	157	136.875	0	0	8	0	14	19	0	26
1	11148188	1_11148188	200	493	429	270	207	250	419	280	318.5	23	24	41	18	14	23	37	24
1	11180078	1_11180078	77	172	141	81	71	72	147	67	103.5	0	0	0	4	0	0	0	0
1	11186754	1_11186754	161	165	219	179	73	63	141	110	138.875	62	24	88	13	9	7	3	7				11276300	11276408	225	ID=TE0425244	LINE/L1
1	11276373	1_11276373	183	476	424	345	175	287	522	251	332.875	6	47	22	19	5	36	22	19
1	11362467	1_11362467	67	141	153	97	92	71	139	70	103.75	2	4	2	6	0	2	6	0				11577992	11578242	385	ID=TE0425686	SINE/MIR
1	11578196	1_11578196	151	279	414	209	61	89	228	173	200.5	10	75	6	1	1	9	12	28
1	11590661	1_11590661	35	73	82	27	49	62	64	47	54.875	0	0	1	0	2	0	9	0
1	11630674	1_11630674	41	113	42	75	34	51	66	144	70.75	11	12	0	0	3	6	12	27				11640623	11640792	581	ID=TE0425784	LTR/ERVL-MaLR	11630021	11630694	0.097717	ID=promoter_01530;
1	11640714	1_11640714	28	54	92	48	31	20	25	40	42.25	2	18	45	16	0	2	0	5
1	11783084	1_11783084	191	222	131	225	312	274	170	206	216.375	26	20	2	30	25	23	22	21				11877721	11877795	247	ID=TE0426079	LTR/Gypsy
1	11877760	1_11877760	32	165	183	82	65	21	41	83	84	0	10	31	4	6	2	0	0
1	12013700	1_12013700	1723	683	927	666	1987	1469	744	334	1066.62	0	0	0	8	6	0	5	13
1	12028629	1_12028629	107	130	118	98	79	87	123	85	103.375	31	0	19	22	4	11	15	0
1	12044020	1_12044020	2030	1260	1009	790	1626	1779	853	610	1244.62	825	454	340	297	655	781	336	203				12047431	12047546	232	ID=TE0426320	LINE/L2	12042621	12044692	0.715834	ID=promoter_01537;
1	12047481	1_12047481	118	185	221	150	136	111	278	108	163.375	0	1	0	1	0	0	0	0
1	12071397	1_12071397	1360	610	552	376	1149	1217	417	154	729.375	715	237	302	190	608	651	199	83
1	12137600	1_12137600	82	179	303	194	148	144	118	110	159.75	9	1	30	0	7	0	0	5									12137170	12138101	0.187585	ID=promoter_01541;
1	12145148	1_12145148	209	246	204	153	167	161	211	144	186.875	27	46	37	25	12	19	52	36									12144842	12145649	0.153243	ID=promoter_01542;
1	12166017	1_12166017	165	262	274	203	140	189	329	101	207.875	111	115	163	138	92	128	209	4
1	12178358	1_12178358	2	20	19	12	12	4	27	1	12.125	0	3	3	3	5	2	8	0				12209257	12209372	253	ID=TE0426589	LINE/L2
1	12209315	1_12209315	234	321	259	239	231	228	396	174	260.25	4	4	2	8	3	7	0	0
1	12212776	1_12212776	113	127	106	104	92	134	105	123	113	4	12	1	12	4	4	6	8									12212111	12213345	0.298635	ID=promoter_01546;
1	12266306	1_12266306	434	290	246	207	360	409	190	90	278.25	272	124	114	115	218	271	96	23
1	12284684	1_12284684	0	0	0	1	0	2	5	0	1	0	0	0	0	0	0	0	0				12359268	12359558	1187	ID=TE0426826	DNA/MER1_type	12283302	12285303	0.289002	ID=promoter_01551;
1	12359449	1_12359449	583	470	359	282	421	519	225	184	380.375	3	15	3	7	6	6	6	10	12303220	12417964	ID=ENSP00000356142;TIAM2;;	12363742	12363938	787	ID=TE0426837	LINE/L1
1	12363751	1_12363751	38	109	133	43	38	73	105	74	76.625	0	13	9	0	4	17	4	4	12303220	12417964	ID=ENSP00000356142;TIAM2;;
1	12375445	1_12375445	306	766	596	570	308	386	536	372	480	27	47	74	39	24	14	34	44	12303220	12417964	ID=ENSP00000356142;TIAM2;;
1	12591236	1_12591236	258	407	419	234	167	135	332	192	268	33	65	68	16	15	25	33	29	12566176	12618086	ID=ENSP00000159060;NOX3;NM_015718;
1	12596240	1_12596240	264	305	303	228	232	251	206	62	231.375	5	23	29	41	3	5	23	0	12566176	12618086	ID=ENSP00000159060;NOX3;NM_015718;
1	12633664	1_12633664	57	94	47	40	62	49	41	71	57.625	6	10	0	6	11	3	0	1
1	12650067	1_12650067	103	121	142	89	72	108	138	97	108.75	0	3	0	9	0	0	3	0
1	12674125	1_12674125	107	124	148	87	61	106	127	84	105.5	12	0	12	2	2	0	6	0
1	13043264	1_13043264	164	85	93	67	94	79	86	85	94.125	66	14	21	8	21	25	16	0
1	13056186	1_13056186	102	217	302	196	98	85	217	182	174.875	25	28	31	49	24	14	20	40
1	13098128	1_13098128	447	263	218	167	470	415	264	95	292.375	14	1	8	4	16	27	32	5	13095338	13130182	ID=ENSP00000356182;CNKSR3;NM_173515;
1	13174947	1_13174947	586	473	272	165	632	434	295	180	379.625	337	165	33	13	477	299	70	42
1	13186688	1_13186688	519	522	416	289	543	607	495	163	444.25	0	14	1	0	1	0	6	0				13382924	13383440	792	ID=TE0428196	LINE/L2
1	13383320	1_13383320	41	84	94	59	57	31	40	87	61.625	0	16	17	21	9	15	5	18
1	13483811	1_13483811	86	166	190	127	42	51	130	167	119.875	39	30	53	44	14	20	32	22				13731909	13732547	889	ID=TE0428645	LINE/L2
1	13732340	1_13732340	224	154	80	92	229	107	88	87	132.625	0	0	0	0	9	1	0	0				14118732	14118993	1949	ID=TE0429197	SINE/tRNA-Glu
1	14118857	1_14118857	55	55	44	37	37	39	63	27	44.625	0	0	0	0	0	0	0	0
1	14148833	1_14148833	7	36	64	45	12	21	59	35	34.875	0	0	0	0	0	0	6	0
1	14177865	1_14177865	50	238	241	147	87	120	146	72	137.625	9	32	36	18	28	21	1	6
1	14195831	1_14195831	0	0	0	0	0	0	0	0	0	0	0	0	0	0	0	0	0
1	14204627	1_14204627	101	94	168	86	58	34	86	43	83.75	14	7	0	17	3	0	14	1
1	14239089	1_14239089	525	982	797	512	445	579	775	623	654.75	19	100	26	18	15	20	54	18
1	14432857	1_14432857	317	478	345	273	410	366	385	199	346.625	75	66	18	12	106	67	6	0
1	14636604	1_14636604	8	22	17	26	22	12	21	21	18.625	0	2	0	1	0	1	0	0				14736608	14736849	641	ID=TE0430011	SINE/MIR
1	14736661	1_14736661	107	148	221	161	111	81	124	75	128.5	19	30	87	8	7	16	14	0
1	14778452	1_14778452	10	10	14	36	14	16	15	22	17.125	0	1	0	3	2	0	0	1
1	14856506	1_14856506	928	1203	1075	844	889	1493	837	418	960.875	38	88	103	129	54	42	119	73
1	14862824	1_14862824	257	130	99	107	186	164	153	37	141.625	1	2	20	10	1	1	8	11
1	14962289	1_14962289	67	45	20	35	33	50	37	42	41.125	8	0	0	0	3	9	20	0
1	14999068	1_14999068	387	590	704	356	326	345	476	285	433.625	14	76	69	8	21	20	50	5				15136217	15136365	412	ID=TE0430507	SINE/MIR
1	15136282	1_15136282	314	641	408	371	423	441	559	206	420.375	0	0	0	2	0	0	0	0				15236088	15236236	412	ID=TE0430642	SINE/MIR
1	15236153	1_15236153	346	601	409	380	401	443	585	241	425.75	1	12	12	5	0	0	4	0	15233592	15262895	ID=ENSP00000356226-D2;SYNE1;;
1	15576504	1_15576504	2327	2313	1891	1388	2508	2356	3240	1181	2150.5	185	157	54	34	86	130	53	100
1	15661890	1_15661890	30	47	86	28	26	11	58	15	37.625	2	1	0	0	2	4	13	0				15837100	15837665	878	ID=TE0431390	LINE/L1
1	15837522	1_15837522	305	682	358	344	374	330	423	166	372.75	139	153	78	45	186	164	55	12	15790975	15852632	ID=ENSP00000356259;C6orf97;;	15839701	15839963	1888	ID=TE0431395	SINE/tRNA-Glu
1	15839815	1_15839815	424	656	687	638	451	510	856	395	577.125	7	11	12	12	6	9	7	8	15790975	15852632	ID=ENSP00000356259;C6orf97;;
1	15885009	1_15885009	177	162	283	172	116	117	179	103	163.625	17	17	23	19	4	6	24	1
1	15899717	1_15899717	76	95	138	41	45	89	72	33	73.625	4	0	2	3	4	12	12	0
1	15926575	1_15926575	18	88	91	45	40	28	51	65	53.25	9	18	38	33	0	0	7	7
1	16010314	1_16010314	58	89	131	53	60	64	85	57	74.625	10	13	42	12	6	6	8	5									16008658	16010481	0.397895	ID=promoter_01616;
1	16035304	1_16035304	170	237	209	164	163	181	205	214	192.875	9	52	12	22	11	14	22	71									16034626	16035734	0.236491	ID=promoter_01618;
1	16073827	1_16073827	166	366	387	321	176	218	355	216	275.625	2	29	53	26	16	23	48	8
1	16159301	1_16159301	355	502	379	271	450	418	398	163	367	68	73	69	42	15	47	36	5				16171112	16171521	1152	ID=TE0431999	LINE/L2
1	16171302	1_16171302	802	1034	1358	1062	844	934	1313	731	1009.75	199	89	221	225	141	185	108	110
1	16254192	1_16254192	26	125	44	86	44	62	69	38	61.75	2	26	5	0	8	13	8	23									16253749	16254248	0.284541	ID=promoter_01624;
1	16262318	1_16262318	312	486	460	332	260	272	320	193	329.375	16	24	21	1	1	6	35	6
1	16330244	1_16330244	398	783	709	611	450	524	943	577	624.375	16	29	53	11	14	2	49	38
1	16376808	1_16376808	425	389	312	242	420	450	398	170	350.75	174	47	44	28	125	156	76	41
1	16591897	1_16591897	31	168	76	106	48	99	51	40	77.375	1	3	0	0	4	5	1	2				16676808	16677005	865	ID=TE0432833	DNA/hAT-Charlie
1	16676899	1_16676899	71	84	68	89	24	34	63	53	60.75	0	1	0	0	0	0	1	0
1	16751884	1_16751884	107	91	46	93	71	76	92	50	78.25	0	2	0	0	0	0	0	0				16778073	16778271	807	ID=TE0432948	DNA/hAT-Charlie
1	16778164	1_16778164	82	77	93	80	40	55	63	76	70.75	3	3	0	4	2	0	0	2				16819011	16819244	445	ID=TE0432998	LTR/ERVL-MaLR
1	16819162	1_16819162	69	294	217	253	161	181	223	186	198	12	14	2	8	14	16	35	9
1	16852802	1_16852802	323	300	221	171	363	315	257	134	260.5	130	98	59	79	224	115	104	47
1	16918719	1_16918719	104	97	55	108	112	121	141	97	104.375	8	7	6	24	9	4	7	11
1	16935043	1_16935043	240	318	293	221	229	405	369	213	286	29	25	11	19	4	35	18	36
1	17016914	1_17016914	62	187	184	161	91	75	164	38	120.25	5	28	21	12	14	14	40	7
1	17073079	1_17073079	522	307	480	332	460	426	352	260	392.375	88	29	59	31	56	64	34	27
1	17331188	1_17331188	608	410	537	406	684	687	362	247	492.625	339	120	196	131	362	317	74	83				17373209	17373471	1898	ID=TE0433906	SINE/tRNA-Glu	17330610	17331951	0.366754	ID=promoter_01660;
1	17373335	1_17373335	242	624	376	428	311	344	481	285	386.375	13	45	41	25	36	15	35	3				17403613	17404506	1900	ID=TE0433962	LINE/L1
1	17403901	1_17403901	209	1067	998	715	306	310	1014	609	653.5	104	712	702	467	181	162	683	368
1	17472023	1_17472023	357	413	500	220	289	323	266	213	322.625	3	17	8	17	13	23	27	19				17476246	17476801	2271	ID=TE0434095	DNA/TcMar-Tigger	17471729	17472666	0.166383	ID=promoter_01664;
1	17476677	1_17476677	75	55	60	38	28	14	64	38	46.5	18	1	2	1	4	3	4	1
1	17560705	1_17560705	1270	1093	1201	960	107	112	221	173	642.125	22	34	11	49	10	23	19	15
1	17628667	1_17628667	52	183	52	106	86	79	141	120	102.375	1	10	8	7	8	4	23	4
1	17773815	1_17773815	430	813	675	665	583	722	636	533	632.125	101	95	96	114	183	248	104	78				18275405	18275624	1117	ID=TE0435285	SINE/tRNA-Glu
1	18275577	1_18275577	20	32	97	37	31	38	55	46	44.5	1	0	9	3	4	0	8	1
1	18307346	1_18307346	0	0	0	0	0	0	0	0	0	0	0	0	0	0	0	0	0
1	18476611	1_18476611	127	148	130	136	103	104	124	90	120.25	1	0	0	1	1	1	1	0				18597384	18597799	1686	ID=TE0435790	LINE/L1
1	18597754	1_18597754	368	668	507	449	366	437	657	280	466.5	3	2	1	4	0	4	3	0				18878632	18878792	288	ID=TE0436123	LTR/ERVL
1	18878643	1_18878643	392	451	437	321	563	376	294	315	393.625	16	20	35	8	21	37	19	2
1	18985954	1_18985954	1661	1209	627	428	617	347	275	147	663.875	129	67	34	29	17	19	9	3
1	18995013	1_18995013	47	94	144	97	64	71	121	82	90	0	0	0	0	1	0	0	0
1	19059489	1_19059489	1687	1203	697	438	571	376	218	161	668.875	133	86	45	38	114	51	27	23
1	19068548	1_19068548	65	88	106	80	57	67	110	56	78.625	0	14	0	3	2	2	3	0
1	19110720	1_19110720	265	521	258	300	186	170	288	148	267	7	29	9	17	3	5	10	1
1	19126495	1_19126495	1795	1345	1064	843	1906	1308	1092	625	1247.25	37	56	51	57	54	40	109	90
1	19172416	1_19172416	267	500	521	443	303	312	699	358	425.375	18	12	29	12	8	10	24	24
1	19194920	1_19194920	373	662	792	570	449	579	812	640	609.625	22	30	26	48	20	50	56	86				19295946	19296204	1595	ID=TE0436638	SINE/tRNA-Glu
1	19296070	1_19296070	11	12	6	15	10	2	15	2	9.125	0	0	0	0	0	0	0	0	19216892	19376816	ID=ENSP00000376112;STXBP5;;
1	19434383	1_19434383	40	33	42	50	50	43	47	54	44.875	4	2	0	16	1	0	0	0
1	19495159	1_19495159	233	137	36	48	196	130	48	25	106.625	139	65	0	11	120	76	16	5
1	19659362	1_19659362	69	315	139	133	98	142	274	60	153.75	4	1	1	4	13	2	16	0
1	19697957	1_19697957	63	48	69	28	24	21	26	18	37.125	0	0	0	4	3	0	1	1				19855601	19855862	1771	ID=TE0437304	SINE/tRNA-Glu
1	19855723	1_19855723	235	335	218	172	165	168	259	121	209.125	2	8	3	1	1	0	4	0				19916055	19916344	1390	ID=TE0437387	SINE/tRNA-Glu
1	19916109	1_19916109	71	165	103	61	81	107	127	66	97.625	0	17	0	1	8	9	6	0
1	19956813	1_19956813	165	212	205	150	141	162	250	138	177.875	7	40	10	16	11	7	59	6				20086492	20086753	1765	ID=TE0448682	SINE/tRNA-Glu	19955844	19957051	0.251891	ID=promoter_01689;
1	20086624	1_20086624	165	239	129	123	134	114	178	74	144.5	0	3	2	9	1	0	6	0	20079180	20144126	ID=ENSP00000381036;C6orf103;NM_024694;
1	20454375	1_20454375	199	311	346	199	169	130	223	142	214.875	20	12	85	30	34	7	10	0
1	20517819	1_20517819	4717	4312	3297	2961	2061	2090	1840	721	2749.88	4348	3931	2855	2672	1843	1811	1552	357				20615590	20615948	615	ID=TE0449304	LTR/ERVL-MaLR	20517239	20518660	0.369685	ID=promoter_01695;
1	20615855	1_20615855	74	68	106	53	27	48	77	76	66.125	10	8	2	0	0	8	4	1
1	20620728	1_20620728	435	739	297	223	584	468	384	222	419	30	25	14	19	19	13	34	1
1	20660754	1_20660754	3520	1598	1516	1540	3714	2541	2203	609	2155.12	2739	1156	1106	1136	2890	1998	1638	387									20660455	20662004	0.453106	ID=promoter_01696;
1	20712705	1_20712705	35	194	183	152	95	113	90	97	119.875	3	55	57	21	46	42	13	1	20711661	20795795	ID=ENSP00000356489;EPM2A;NM_005670;
1	20866665	1_20866665	677	682	584	495	572	530	540	408	561	8	92	3	36	26	29	28	65				21373016	21373390	1588	ID=TE0450288	LTR/ERVL-MaLR
1	21373187	1_21373187	1692	850	2997	1115	1740	2244	653	1055	1543.25	0	21	27	20	8	10	15	3
1	21499625	1_21499625	11	19	9	16	18	23	20	3	14.875	0	0	1	12	1	0	3	0				21503900	21504178	790	ID=TE0450467	DNA/TcMar-Tigger
1	21504118	1_21504118	502	908	985	642	593	568	824	629	706.375	67	83	97	46	36	50	70	36
1	21558427	1_21558427	54	113	144	59	77	38	80	36	75.125	13	13	16	0	4	9	0	0
1	21672134	1_21672134	446	641	487	397	432	439	478	430	468.75	30	30	3	26	19	26	34	12
1	21833677	1_21833677	105	86	84	85	73	45	93	27	74.75	3	1	12	7	1	2	5	7				22025093	22025639	2635	ID=TE0451118	LINE/L1
1	22025209	1_22025209	54	246	241	150	75	68	224	104	145.25	1	33	38	29	8	11	37	1				22158294	22158735	428	ID=TE0451345	LINE/L1
1	22158577	1_22158577	295	421	264	315	280	249	378	270	309	124	93	23	132	98	126	124	41				22272694	22273317	1107	ID=TE0451516	LINE/L1
1	22273167	1_22273167	19	152	112	83	58	58	54	94	78.75	0	15	31	14	15	8	1	0
1	22345490	1_22345490	12	28	64	17	10	4	39	27	25.125	11	0	29	1	3	0	14	0	22344877	22349950	ID=ENSP00000325546-D3;PLAG1;NM_002655;						22345276	22345846	0.125287	ID=promoter_01710;
1	22493989	1_22493989	1	41	29	19	9	16	22	13	18.75	0	0	12	0	0	2	3	0	22435301	22510098	ID=ENSP00000356548;LTV1;NM_032860;						22493640	22494210	0.125287	ID=promoter_01712;
1	22561859	1_22561859	116	202	158	168	126	75	139	86	133.75	18	44	9	61	43	17	16	22
1	23042883	1_23042883	337	207	128	144	281	309	185	47	204.75	0	41	21	5	4	20	1	5				23428281	23428535	520	ID=TE0453151	SINE/MIR
1	23428339	1_23428339	340	423	422	230	179	228	229	90	267.625	156	73	12	24	97	160	17	3
1	23453501	1_23453501	56	10	53	24	50	38	13	41	35.625	43	0	9	0	28	23	0	0
1	23502050	1_23502050	385	473	615	509	490	680	948	295	549.375	0	0	0	0	1	6	0	0
1	23551203	1_23551203	385	442	588	450	484	676	982	308	539.375	1	8	5	1	1	5	3	3
1	23690413	1_23690413	302	650	364	332	250	269	456	263	360.75	3	87	53	15	24	25	54	24
1	23812591	1_23812591	1	33	28	2	6	11	30	2	14.125	0	0	0	0	0	5	3	1
1	24889708	1_24889708	58	70	107	133	85	62	161	48	90.5	12	7	7	27	10	5	6	0				25252646	25252913	2008	ID=TE0455436	SINE/tRNA-Glu
1	25252780	1_25252780	312	519	516	439	381	435	619	323	443	0	0	0	1	0	0	2	0				25501746	25502013	2008	ID=TE0455757	SINE/tRNA-Glu
1	25501872	1_25501872	108	212	195	183	112	121	206	120	157.125	1	1	18	8	0	2	20	14
1	26782935	1_26782935	50	104	80	67	64	42	58	19	60.5	1	11	24	0	1	1	13	0				27032830	27033082	1489	ID=TE0457662	SINE/tRNA-Glu
1	27032931	1_27032931	16	51	21	21	21	27	40	21	27.25	4	20	0	0	1	2	1	0
1	27134678	1_27134678	227	301	183	172	193	164	225	123	198.5	36	25	31	26	25	14	42	2
1	27330235	1_27330235	106	234	187	179	108	90	233	192	166.125	1	1	19	9	24	0	39	44	27328024	27334491	ID=ENSP00000058691;HEBP2;NM_014320;	27369354	27369506	339	ID=TE0458136	LINE/L1
1	27369358	1_27369358	128	306	299	247	125	171	267	189	216.5	2	8	3	22	10	9	28	20
1	27516601	1_27516601	124	118	139	113	94	72	129	72	107.625	0	0	0	0	0	0	0	0
1	27576612	1_27576612	613	539	637	412	534	535	412	312	499.25	32	35	67	28	41	52	64	35
1	27655502	1_27655502	448	283	290	323	874	672	628	311	478.625	85	27	27	34	269	202	81	56				27764044	27764242	933	ID=TE0458700	DNA/hAT-Charlie
1	27764166	1_27764166	103	212	199	130	138	136	172	183	159.125	4	28	18	22	10	19	23	19	27726882	27782439	ID=ENSP00000265603;PERP;NM_022121;
1	28255035	1_28255035	169	182	282	103	194	439	282	93	218	3	6	0	1	7	146	60	22	28254459	28255274	ID=ENSP00000356708;OLIG3;NM_175747;						28252447	28255781	0.630344	ID=promoter_01753;
1	28427114	1_28427114	25609	15413	11671	12159	26361	22145	12497	3987	16230.2	1354	618	722	627	1142	1063	569	148
1	28555472	1_28555472	832	867	755	605	672	528	637	328	653	143	121	26	47	101	74	72	15				28628475	28628592	325	ID=TE0459907	LINE/RTE-BovB
1	28628491	1_28628491	0	0	0	0	0	0	0	0	0	0	0	0	0	0	0	0	0				28690310	28690427	329	ID=TE0460015	LINE/RTE-BovB
1	28690326	1_28690326	0	0	0	0	0	0	0	0	0	0	0	0	0	0	0	0	0
1	28739081	1_28739081	1464	597	613	400	1126	833	624	187	730.5	1190	423	398	267	802	536	389	62				28820180	28821508	4805	ID=TE0460229	LINE/L1	28738227	28740780	0.477227	ID=promoter_01759;
1	28821101	1_28821101	146	286	198	110	116	91	267	162	172	19	56	16	15	26	15	41	15
1	29497803	1_29497803	61	17	10	21	56	32	4	16	27.125	46	0	1	0	40	28	0	0	29372639	29546558	ID=ENSP00000356761;PDE7B;;
1	30069187	1_30069187	102	430	290	327	148	170	453	178	262.25	7	63	44	61	28	20	51	19	30006140	30141733	ID=ENSP00000356775;AHI1;;	30169568	30171219	2577	ID=TE0897837	LINE/L1
1	30170774	1_30170774	143	324	220	261	119	159	271	219	214.5	34	80	46	40	23	38	34	26				30259954	30260483	2571	ID=TE0897942	LINE/L1
1	30260044	1_30260044	0	10	3	7	9	8	4	23	8	0	0	0	0	2	0	0	0	30242643	30273598	ID=ENSP00000339992;MYB;NM_001130173;	30321353	30321882	2350	ID=TE0898040	LINE/L1
1	30321785	1_30321785	6	7	26	16	5	38	13	17	16	1	0	10	2	3	26	0	10
1	30468513	1_30468513	6	4	1	3	9	16	20	18	9.625	3	0	0	0	1	3	3	0
1	30517974	1_30517974	264	977	777	537	332	337	627	433	535.5	127	475	452	264	171	128	327	180									30517619	30518681	0.295378	ID=promoter_01773;
1	30597970	1_30597970	242	583	377	443	247	328	485	360	383.125	30	54	21	42	14	16	21	36	30527939	30604161	ID=ENSP00000356811;HBS1L;NM_006620;
1	31086275	1_31086275	17	75	84	50	74	70	87	66	65.375	0	4	8	10	6	14	10	38
1	31258450	1_31258450	640	494	384	351	521	351	292	186	402.375	14	25	51	19	18	17	25	15
1	31358092	1_31358092	2299	1202	946	964	1798	1319	862	451	1230.12	1399	496	441	433	1106	724	339	160									31356748	31358948	0.468866	ID=promoter_01779;
1	31437458	1_31437458	1	36	23	7	26	2	19	15	16.125	0	12	21	0	21	0	3	0
1	31477459	1_31477459	760	510	581	334	819	584	485	190	532.875	16	17	23	19	11	10	13	3
1	31487764	1_31487764	3	19	0	11	17	13	24	0	10.875	0	0	0	0	6	0	2	0
1	31576439	1_31576439	9	19	38	28	6	5	5	4	14.25	0	0	1	2	2	0	0	0
1	31739821	1_31739821	164	220	194	124	163	226	192	79	170.25	4	11	46	7	1	1	16	3
1	31833605	1_31833605	569	682	474	470	485	432	511	337	495	14	44	24	20	6	5	25	7				31956991	31957083	225	ID=TE0900346	LINE/LINE
1	31957010	1_31957010	31	88	30	53	15	19	42	17	36.875	1	1	0	0	6	2	5	1
1	31957632	1_31957632	84	109	49	20	184	157	11	22	79.5	6	14	15	1	0	0	0	0
1	32017175	1_32017175	902	899	838	612	788	825	792	446	762.75	359	157	221	146	331	329	157	87
1	32253894	1_32253894	7	107	42	36	42	25	79	44	47.75	0	0	0	13	8	12	7	24
1	32607422	1_32607422	22	35	31	21	31	29	22	28	27.375	4	0	0	3	2	8	1	0
1	32780742	1_32780742	2	53	27	12	15	26	29	9	21.625	0	3	0	5	0	5	0	0	32774179	32858041	ID=ENSP00000356940;MOXD1;NM_015529;
1	32882205	1_32882205	192	295	210	227	205	233	358	169	236.125	81	69	62	67	97	132	47	61
1	33231083	1_33231083	228	116	167	131	185	190	152	87	157	15	26	68	59	21	29	40	1	33206647	33235704	ID=ENSP00000354238;ENPP1;NM_006208;
1	33560145	1_33560145	1028	1103	979	792	977	921	864	668	916.5	6	10	30	14	20	21	36	36
1	33568751	1_33568751	518	614	534	464	530	578	491	400	516.125	26	26	35	18	17	15	26	28
1	33730533	1_33730533	360	468	240	255	538	535	229	219	355.5	223	196	109	123	358	333	57	67	33720938	33813780	ID=ENSP00000357110;EPB41L2;NM_001431;	33855220	33855481	1848	ID=TE0902814	SINE/tRNA-Glu
1	33855346	1_33855346	2017	1335	1466	1014	1654	1875	1173	601	1391.88	10	11	1	0	2	11	4	4				33998273	33998509	1477	ID=TE0903023	SINE/tRNA-Glu
1	33998398	1_33998398	115	372	175	175	93	133	272	135	183.75	17	51	25	6	6	28	27	16				34209197	34209441	958	ID=TE0903313	LINE/L1
1	34209333	1_34209333	76	234	178	128	72	69	127	44	116	13	35	1	21	4	4	21	8
1	34605431	1_34605431	5	9	6	29	19	17	38	35	19.75	1	0	0	1	1	1	0	1				34662319	34663584	5904	ID=TE0903890	DNA/hAT-Charlie	34605370	34606681	0.304537	ID=promoter_01795;
1	34663076	1_34663076	5	22	7	4	4	14	23	10	11.125	0	0	0	0	0	0	7	0				35336459	35336543	338	ID=TE0904793	SINE/MIR
1	35336542	1_35336542	6	17	12	45	10	25	20	6	17.625	0	0	0	0	1	10	0	0
1	35483338	1_35483338	188	311	218	170	132	121	286	133	194.875	23	37	12	0	2	7	54	8				35510420	35510774	822	ID=TE0905010	LTR/ERV1
1	35510504	1_35510504	5	53	58	13	20	18	26	6	24.875	0	14	1	0	1	0	3	0
1	35525894	1_35525894	1	30	15	42	14	7	42	43	24.25	0	15	0	14	0	1	4	25				35636918	35637561	2854	ID=TE0905158	LINE/L1
1	35637053	1_35637053	46	194	165	160	29	70	189	71	115.5	14	32	30	11	0	8	34	0				35636918	35637561	2854	ID=TE0905158	LINE/L1
1	35637061	1_35637061	8	54	61	84	16	161	646	370	175	2	0	0	2	1	2	7	6				36603116	36603379	2015	ID=TE0906347	SINE/tRNA-Glu
1	36603242	1_36603242	19	44	50	46	27	38	44	19	35.875	0	0	0	0	0	0	0	0	36328990	36758515	ID=ENSP00000357196;PTPRK;;
1	36633977	1_36633977	174	184	128	67	95	92	184	106	128.75	109	48	40	9	35	53	65	53	36328990	36758515	ID=ENSP00000357196;PTPRK;;
1	36702794	1_36702794	28	53	31	22	22	45	37	24	32.75	0	0	0	0	2	0	1	0	36328990	36758515	ID=ENSP00000357196;PTPRK;;						36701119	36703036	0.343005	ID=promoter_01802;
1	37338799	1_37338799	54	154	275	140	60	118	198	47	130.75	1	29	1	25	2	4	22	2				37344927	37345322	846	ID=TE0907274	LTR/ERVL-MaLR
1	37345201	1_37345201	522	726	330	493	507	507	656	318	507.375	160	153	7	44	183	203	55	2
1	37658416	1_37658416	469	398	414	246	467	607	298	243	392.75	402	234	344	173	390	545	186	145	37619077	37658537	ID=ENSP00000357300;RSPO3;;						37656719	37660099	0.704477	ID=promoter_01808;
1	37852756	1_37852756	226	200	5	10	249	237	48	55	128.75	148	65	0	0	194	180	0	0				37895027	37895549	1830	ID=TE0907965	LTR/ERVL
1	37895472	1_37895472	576	667	598	493	343	448	545	427	512.125	312	88	106	116	90	188	92	30				38733900	38734163	1385	ID=TE0908987	SINE/tRNA-Glu
1	38734024	1_38734024	197	257	261	291	228	256	462	220	271.5	3	4	3	2	1	0	4	2				38791646	38791942	1404	ID=TE0909068	SINE/tRNA-Glu
1	38791820	1_38791820	187	156	124	77	109	152	57	77	117.375	0	8	40	19	8	0	0	13
1	38814261	1_38814261	5180	3202	3406	3201	4660	4800	3142	1463	3631.75	3922	2619	2500	2520	3450	3615	2526	887									38813173	38816373	0.824554	ID=promoter_01816;
1	38906131	1_38906131	12	91	104	42	30	38	49	91	57.125	9	0	27	0	7	6	0	5
1	39179203	1_39179203	0	9	1	8	1	1	0	3	2.875	0	0	0	0	0	0	0	0				39192267	39192436	1263	ID=TE0909572	SINE/tRNA-Glu
1	39192299	1_39192299	105	341	312	209	143	134	249	128	202.625	16	27	66	26	12	13	44	18
1	39218898	1_39218898	0	7	3	5	3	0	1	4	2.875	0	0	0	0	0	0	0	0
1	39340038	1_39340038	28	145	33	46	30	56	51	74	57.875	5	30	0	8	0	27	7	0	39303578	39341541	ID=ENSP00000376275;TPD52L1;;
1	39391405	1_39391405	639	410	325	282	491	346	357	83	366.625	329	160	156	125	266	178	157	25				40173576	40173846	1881	ID=TE0910632	SINE/tRNA-Glu	39390152	39391950	0.39573	ID=promoter_01824;
1	40173712	1_40173712	508	601	648	530	606	756	988	330	620.875	1	0	1	0	3	0	5	1
1	40246773	1_40246773	261	393	168	253	229	252	254	297	263.375	13	22	0	16	5	3	13	31				40617377	40617635	1811	ID=TE0911094	SINE/tRNA-Glu
1	40617516	1_40617516	406	901	789	637	626	489	1019	493	670	63	178	182	136	100	66	255	87				41030547	41030798	1679	ID=TE0911536	SINE/tRNA-Glu
1	41030672	1_41030672	359	883	628	873	398	352	892	494	609.875	49	143	34	134	35	30	106	44				41341997	41342226	1129	ID=TE0911924	SINE/tRNA-Glu
1	41342185	1_41342185	747	486	536	470	807	758	423	337	570.5	29	30	23	5	9	7	14	21
1	41964219	1_41964219	0	0	0	0	0	0	1	0	0.125	0	0	0	0	0	0	0	0				42081779	42082372	3009	ID=TE0912967	LINE/L1
1	42082327	1_42082327	387	672	497	441	400	448	673	301	477.375	6	4	1	6	3	2	11	5
1	42101235	1_42101235	123	135	121	104	99	83	105	107	109.625	8	18	30	7	1	0	3	3				42209934	42210197	2134	ID=TE0913117	SINE/tRNA-Glu
1	42210074	1_42210074	649	682	533	592	644	595	652	405	594	6	33	68	63	24	12	13	27
1	42347972	1_42347972	43	110	47	90	30	46	20	48	54.25	12	13	3	7	8	10	0	1				42435353	42435440	390	ID=TE0913421	DNA/hAT-Charlie
1	42435430	1_42435430	147	312	368	186	125	130	270	149	210.875	25	9	86	9	10	10	48	88				42488540	42488625	370	ID=TE0913479	DNA/hAT-Charlie
1	42488543	1_42488543	132	271	374	225	123	124	220	97	195.75	23	39	11	48	4	8	32	10				42723740	42723986	1554	ID=TE0913784	SINE/tRNA-Glu
1	42723864	1_42723864	76	91	64	95	88	46	125	58	80.375	1	1	1	1	2	0	0	1
1	42733058	1_42733058	632	938	1339	996	756	902	1745	792	1012.5	49	37	151	38	57	42	68	48				43057402	43057664	1960	ID=TE0914237	SINE/tRNA-Glu
1	43057517	1_43057517	645	607	680	439	232	298	672	262	479.375	13	101	91	38	27	20	48	23				43075855	43076114	1936	ID=TE0914263	SINE/tRNA-Glu
1	43075967	1_43075967	283	512	438	443	277	295	688	281	402.125	11	14	54	17	3	4	12	0				43188676	43188934	1671	ID=TE0914397	SINE/tRNA-Glu
1	43188788	1_43188788	40	103	111	100	57	53	117	65	80.75	0	2	1	4	1	0	8	0
1	44460666	1_44460666	53	119	79	88	24	44	61	45	64.125	7	10	0	0	0	13	0	2
1	44524806	1_44524806	7256	6783	8392	6728	8675	13131	15253	4686	8863	5107	5614	7090	5659	6757	11240	13947	3786									44524165	44526565	0.598558	ID=promoter_01843;
1	44760211	1_44760211	4101	2667	2806	2082	5438	4461	2439	1023	3127.12	1534	824	915	721	1900	1612	788	204									44758888	44760655	0.584022	ID=promoter_01844;
1	44976186	1_44976186	56	109	104	67	53	51	84	77	75.125	0	7	15	0	4	7	13	15
1	45394439	1_45394439	602	566	477	493	822	823	471	226	560	128	59	46	40	88	114	26	0									45394297	45394905	0.133397	ID=promoter_01849;
1	45457480	1_45457480	946	768	624	596	1128	1466	652	407	823.375	76	59	34	20	122	102	36	45				45966834	45967089	1745	ID=TE0917895	SINE/tRNA-Glu	45457021	45457629	0.133397	ID=promoter_01850;
1	45966949	1_45966949	71	273	265	205	96	130	257	244	192.625	2	4	0	0	5	0	8	10
1	45977782	1_45977782	404	324	284	212	319	296	283	200	290.25	25	19	55	19	4	14	33	21				46165234	46165489	1745	ID=TE0918211	SINE/tRNA-Glu	45977000	45978430	0.343981	ID=promoter_01853;
1	46165349	1_46165349	65	288	318	211	120	113	328	264	213.375	3	47	8	6	8	8	58	33
1	46249505	1_46249505	99	234	104	132	97	122	142	74	125.5	0	2	0	0	2	0	0	0	46242722	46290331	ID=ENSP00000342422;DCBLD1;;
1	46276220	1_46276220	17	36	41	27	23	25	17	4	23.75	0	0	0	0	0	0	0	0	46242722	46290331	ID=ENSP00000342422;DCBLD1;;
1	46309184	1_46309184	92	195	91	130	85	138	124	65	115	2	9	1	4	0	3	4	1
1	46335903	1_46335903	29	37	27	40	23	21	15	3	24.375	0	0	0	0	0	0	1	0				46476888	46476935	228	ID=TE0918685	LTR/Pao
1	46476926	1_46476926	4	53	26	15	22	20	29	33	25.25	0	0	0	3	6	2	0	0
1	46612978	1_46612978	521	526	410	256	955	754	379	219	502.5	103	35	91	33	94	60	18	0				47563675	47563756	248	ID=TE0920323	LINE/Penelope
1	47563702	1_47563702	56	147	142	97	62	58	157	93	101.5	0	15	0	4	4	5	3	7				48581066	48581642	2909	ID=TE0921522	LINE/L1
1	48581606	1_48581606	152	578	567	464	155	196	554	264	366.25	11	36	36	33	6	17	47	15				49383251	49383524	1815	ID=TE0922529	SINE/tRNA-Glu
1	49383391	1_49383391	294	377	300	431	263	336	386	256	330.375	21	15	51	67	22	24	27	21				50008723	50009151	1148	ID=TE0923400	LTR/ERVL
1	50009051	1_50009051	256	356	327	225	244	232	354	266	282.5	30	35	57	17	47	37	47	67
1	50929443	1_50929443	203	249	242	275	307	289	327	170	257.75	62	41	81	84	128	85	103	38
1	51268602	1_51268602	1162	1021	915	756	999	883	809	552	887.125	415	217	295	191	339	309	233	133				51659365	51659557	459	ID=TE0925409	DNA/Maverick	51266919	51269103	0.623606	ID=promoter_01874;
1	51659472	1_51659472	53	120	53	73	19	39	69	56	60.25	1	0	8	12	1	0	0	0				51878543	51878671	360	ID=TE0925630	LTR/Gypsy
1	51878590	1_51878590	82	129	66	71	28	54	51	75	69.5	7	7	10	7	0	2	4	4
1	52567049	1_52567049	688	511	525	516	555	554	408	243	500	54	74	120	69	59	64	72	16				52821437	52821697	1538	ID=TE0926783	SINE/tRNA-Glu
1	52821562	1_52821562	496	622	649	529	530	788	903	381	612.25	0	6	2	5	4	0	0	1
1	53002036	1_53002036	898	467	343	359	634	737	402	98	492.25	34	2	1	11	16	39	8	0
1	53071001	1_53071001	163	196	158	92	161	114	129	65	134.75	26	29	25	19	21	3	15	14	53065198	53166595	ID=ENSP00000354913;FAM135A;;
1	53193730	1_53193730	1763	1795	461	443	2002	2858	579	552	1306.62	251	136	77	69	242	280	108	42									53192743	53194309	0.622575	ID=promoter_01885;
1	53295438	1_53295438	49	268	169	150	102	101	155	151	143.125	10	38	40	25	0	10	11	34
1	53454198	1_53454198	473	326	219	202	415	513	316	117	322.625	102	64	31	29	107	106	60	11									53450780	53454379	0.722039	ID=promoter_01887;
1	53733627	1_53733627	3	31	29	26	10	6	15	5	15.625	0	0	8	3	0	0	7	1
1	54542839	1_54542839	111	265	223	202	122	120	218	100	170.125	38	21	47	52	46	29	42	27	54438100	54692193	ID=ENSP00000264839;RIMS1;NM_014989;
1	54883568	1_54883568	9034	5739	6016	4171	10121	7372	8080	3188	6715.12	8771	5430	5820	3975	9850	7110	7829	2893									54880957	54884658	0.808828	ID=promoter_01894;
1	54921626	1_54921626	156	249	169	165	85	92	176	134	153.25	26	45	0	4	3	16	2	1				55009923	55010166	1677	ID=TE0929452	SINE/tRNA-Glu
1	55010120	1_55010120	66	93	82	80	85	114	107	71	87.25	0	0	0	0	0	0	0	2
1	55140309	1_55140309	43	44	97	24	41	18	45	10	40.25	10	9	3	8	10	0	5	0				55212719	55212962	1582	ID=TE0929690	SINE/tRNA-Glu
1	55212916	1_55212916	70	107	83	80	94	106	109	72	90.125	4	6	0	0	8	3	7	5	55211907	55347567	ID=ENSP00000345055;KCNQ5;NM_001160133;	55307344	55307385	240	ID=TE0929820	LTR/Gypsy
1	55307378	1_55307378	65	82	84	51	43	30	51	15	52.625	17	26	1	0	10	11	0	0	55211907	55347567	ID=ENSP00000345055;KCNQ5;NM_001160133;
1	55356190	1_55356190	10	27	13	13	13	7	32	10	15.625	0	3	5	0	0	0	10	2	55355613	55377326	ID=ENSP00000359411;KHDC1;;						55355696	55356693	0.194939	ID=promoter_01897;
1	55356206	1_55356206	14	38	39	51	13	17	56	16	30.5	1	0	0	16	0	7	6	0	55355613	55377326	ID=ENSP00000359411;KHDC1;;						55355696	55356693	0.194939	ID=promoter_01897;
1	55756329	1_55756329	11	9	1	7	28	14	4	1	9.375	10	7	0	0	26	6	0	0
1	56159477	1_56159477	301	204	218	162	246	296	161	222	226.25	43	10	36	13	36	40	27	32									56159013	56159821	0.130761	ID=promoter_01909;
1	56187681	1_56187681	71	169	211	108	57	59	151	53	109.875	2	14	25	14	1	14	14	2	56181271	56209134	ID=ENSP00000358677;TBX18;NM_001080508;
1	56208787	1_56208787	586	405	481	315	468	358	343	312	408.5	229	102	73	94	185	100	96	53	56181271	56209134	ID=ENSP00000358677;TBX18;NM_001080508;						56206980	56210128	0.68414	ID=promoter_01910;
1	56211477	1_56211477	231	174	266	208	196	162	112	126	184.375	53	59	120	108	48	32	38	26				56625764	56626471	2779	ID=TE0931597	LTR/ERVL	56210542	56211828	0.298923	ID=promoter_01911;
1	56625827	1_56625827	97	193	65	90	89	68	150	105	107.125	1	1	0	0	0	0	0	1	56621068	56639509	ID=ENSP00000358660-D2;NT5E;;
1	56639614	1_56639614	97	160	95	53	94	94	85	41	89.875	0	0	0	0	0	0	0	0				56852518	56853225	2822	ID=TE0931941	LTR/ERVL
1	56852581	1_56852581	110	225	67	110	85	61	163	105	115.75	9	7	0	5	5	3	16	4	56847822	56895108	ID=ENSP00000257770;NT5E;NM_002526;
1	56866335	1_56866335	92	155	101	76	71	76	94	51	89.5	10	7	15	18	10	8	6	1	56847822	56895108	ID=ENSP00000257770;NT5E;NM_002526;
1	56994014	1_56994014	669	768	505	353	722	515	443	326	537.625	298	281	184	112	371	244	152	74				57142573	57143017	520	ID=TE0932452	LINE/L1	56992491	56994379	0.546303	ID=promoter_01919;
1	57142814	1_57142814	316	347	318	230	159	132	287	143	241.5	147	86	137	69	50	24	63	2				57323006	57323263	2209	ID=TE0932743	SINE/tRNA-Glu
1	57323146	1_57323146	74	125	97	76	50	66	93	58	79.875	0	7	1	0	0	6	0	8
1	57833273	1_57833273	283	875	805	656	293	419	986	540	607.125	196	600	529	456	195	281	676	338
1	58150828	1_58150828	216	79	110	87	196	159	84	47	122.25	4	5	16	0	0	1	5	1				58198567	58198703	233	ID=TE0934019	DNA/Chapaev	58150560	58151756	0.175996	ID=promoter_01928;
1	58198667	1_58198667	30	57	29	41	35	20	33	23	33.5	17	20	10	4	18	15	3	1				58310631	58312436	7876	ID=TE0934206	LINE/L1
1	58312386	1_58312386	731	587	334	342	467	477	285	215	429.75	3	42	38	19	4	12	20	42	58306393	58348139	ID=ENSP00000342847;ZNF292;;	58672187	58672948	3044	ID=TE0934750	LINE/L1
1	58672590	1_58672590	108	357	180	250	154	140	269	200	207.25	1	34	12	30	16	17	32	15
1	59197948	1_59197948	27	41	80	29	39	30	26	20	36.5	9	8	0	0	12	1	1	0									59197763	59199554	0.3022	ID=promoter_01938;
1	59567996	1_59567996	10	45	9	11	29	12	19	18	19.125	0	4	0	0	1	0	0	0				59619498	59619796	2025	ID=TE0936126	SINE/tRNA-Glu
1	59619624	1_59619624	92	323	224	209	120	118	312	200	199.75	7	7	0	25	8	3	34	1
1	59650129	1_59650129	344	472	260	196	241	248	255	267	285.375	165	78	14	15	84	98	25	47				59765970	59766221	1701	ID=TE0936332	SINE/tRNA-Glu
1	59766095	1_59766095	202	423	412	280	270	281	362	217	305.875	3	35	31	9	24	9	27	13
1	60627261	1_60627261	439	292	187	194	467	491	185	80	291.875	120	47	23	11	144	205	8	6
1	60644323	1_60644323	97	50	29	21	47	11	16	6	34.625	83	22	0	16	42	6	0	0				60890194	60890239	225	ID=TE1358572	DNA/hAT-Charlie
1	60890217	1_60890217	51	138	163	95	45	38	79	43	81.5	0	20	28	0	15	4	0	2
1	60893660	1_60893660	85	347	326	202	128	147	301	209	218.125	13	57	29	12	16	16	43	2				60941179	60941441	2091	ID=TE1358657	SINE/tRNA-Glu
1	60941319	1_60941319	177	280	259	257	187	204	290	108	220.25	2	8	27	39	4	9	35	0	60929971	60943253	ID=ENSP00000237177;CASP8AP2;;
1	61014805	1_61014805	260	337	55	152	249	253	168	117	198.875	160	147	18	64	123	116	82	12	61013836	61027925	ID=ENSP00000345642;BACH2;NM_021813;	61186389	61186671	1388	ID=TE1359053	SINE/tRNA-Glu	61013550	61015005	0.266564	ID=promoter_01959;
1	61186422	1_61186422	117	383	321	220	108	165	313	142	221.125	10	23	0	17	11	4	33	23
1	61445192	1_61445192	92	157	103	135	84	59	168	85	110.375	32	1	21	20	26	11	22	13				61570963	61571068	319	ID=TE1359618	DNA/En-Spm
1	61570999	1_61570999	5	6	3	2	4	4	16	15	6.875	1	0	0	0	3	0	6	0				62089133	62089381	1682	ID=TE1360203	SINE/tRNA-Glu
1	62089238	1_62089238	302	417	385	316	503	395	425	211	369.25	70	56	28	44	67	79	103	2
1	62261587	1_62261587	19	66	45	27	31	20	33	7	31	0	1	0	0	0	0	0	0
1	62411623	1_62411623	42	57	55	27	25	28	34	8	34.5	37	33	23	12	20	22	7	0				63715114	63715192	344	ID=TE1361945	DNA/En-Spm
1	63715162	1_63715162	3647	1542	5611	2143	4805	5345	1271	2843	3400.88	42	102	120	84	30	31	53	83
1	63841465	1_63841465	187	128	102	84	92	127	123	87	116.25	8	0	0	0	1	2	6	32
1	65098830	1_65098830	98	350	198	178	100	99	297	142	182.75	8	55	26	18	15	20	35	4				65808978	65809585	1353	ID=TE1364383	LINE/L1
1	65809239	1_65809239	376	210	424	162	65	118	138	277	221.25	14	4	23	16	6	11	19	43
1	66461914	1_66461914	1821	2304	3203	1948	862	994	1622	2826	1947.5	27	119	85	100	31	13	131	54				66755022	66755282	1966	ID=TE1365592	SINE/tRNA-Glu
1	66755149	1_66755149	309	448	459	379	327	403	584	286	399.375	4	11	0	0	0	1	0	0
1	67176474	1_67176474	117	101	89	55	67	54	81	19	72.875	4	0	0	13	4	4	4	0	67176151	67177407	ID=ENSP00000358273;GPR63;NM_030784;
1	67319449	1_67319449	27	0	0	0	17	9	0	0	6.625	5	0	0	0	5	0	0	0
1	68254746	1_68254746	232	393	365	245	202	262	376	205	285	77	68	65	24	50	39	71	9				68372378	68372641	2014	ID=TE1367631	SINE/tRNA-Glu
1	68372494	1_68372494	144	398	315	293	185	143	248	219	243.125	3	73	6	46	28	27	13	20
1	68766069	1_68766069	319	690	622	428	306	355	524	352	449.5	12	50	30	22	7	5	26	21
1	68911767	1_68911767	342	727	626	445	321	343	525	318	455.875	43	80	100	51	52	72	42	23
1	69167766	1_69167766	279	478	508	361	223	285	541	276	368.875	56	66	81	71	37	42	98	47
1	69235222	1_69235222	2097	1165	1197	1005	1670	1896	1339	616	1373.12	647	194	304	237	428	323	216	49				69267037	69267299	2122	ID=TE1368569	SINE/tRNA-Glu	69234425	69237814	0.499705	ID=promoter_01988;
1	69267177	1_69267177	367	420	345	308	344	275	240	203	312.75	11	13	18	29	16	5	14	28	69263719	69310341	ID=ENSP00000358247;FBXL4;NM_012160;
1	69510272	1_69510272	18	97	117	46	17	23	97	63	59.75	0	13	52	8	0	3	16	0				69558959	69559212	1442	ID=TE1368931	SINE/tRNA-Glu
1	69559082	1_69559082	145	182	94	139	95	123	175	80	129.125	0	0	1	0	1	0	3	0
1	70087597	1_70087597	25	101	108	81	42	37	82	15	61.375	0	9	0	7	5	0	0	1
1	70529017	1_70529017	525	420	354	412	579	437	424	222	421.625	0	1	0	0	0	1	1	0
1	70604216	1_70604216	551	483	360	379	529	442	376	241	420.125	10	27	14	16	12	2	16	7
1	70629959	1_70629959	90	129	135	82	67	94	119	73	98.625	41	37	44	9	24	40	29	24									70629747	70630795	0.279143	ID=promoter_02005;
1	70630268	1_70630268	288	264	277	249	238	215	208	182	240.125	15	1	32	13	7	7	7	16									70629747	70630795	0.279143	ID=promoter_02005;
1	71433884	1_71433884	1157	1159	2172	1717	1122	1240	2598	713	1484.75	567	527	1502	1098	599	634	1812	371
1	71829635	1_71829635	37	97	47	104	57	42	81	40	63.125	1	7	0	24	9	9	12	19	71697446	72084335	ID=ENSP00000362185-D2;GRIK3;NM_000831;
1	72179143	1_72179143	107	302	148	185	117	115	236	232	180.25	12	25	13	16	5	13	20	23
1	73156210	1_73156210	286	439	404	287	242	268	418	348	336.5	17	12	28	10	15	13	40	54
1	73494560	1_73494560	3976	4088	5278	4442	6205	8663	10250	3297	5774.88	59	132	143	110	2012	2570	3466	571
1	73597364	1_73597364	1630	1347	1126	779	1682	1694	996	552	1225.75	119	105	81	17	87	91	46	15				74585776	74586034	1757	ID=TE1375301	SINE/tRNA-Glu
1	74585902	1_74585902	98	121	104	99	72	67	91	48	87.5	1	12	2	1	0	0	0	1
1	74633616	1_74633616	346	431	352	312	361	292	255	250	324.875	245	235	169	153	273	215	73	114
1	75644566	1_75644566	123	144	61	51	136	113	81	50	94.875	0	0	0	0	0	0	2	1
1	75716593	1_75716593	1858	1769	392	628	2160	1982	761	287	1229.62	1527	1206	221	236	1458	1411	298	70
1	75735001	1_75735001	999	464	257	274	725	625	359	161	483	666	160	157	156	486	400	200	45
1	75972471	1_75972471	125	283	286	199	156	152	242	89	191.5	33	28	80	12	24	20	75	5
1	75974004	1_75974004	43	174	54	89	71	112	121	146	101.25	10	5	0	4	4	2	1	22				76179599	76179861	2227	ID=TE1377430	SINE/tRNA-Glu
1	76179725	1_76179725	49	134	69	102	46	52	83	39	71.75	0	0	2	13	0	0	0	0	76167588	76216960	ID=ENSP00000358059;RTN4IP1;NM_032730;
1	76197396	1_76197396	772	732	876	597	910	1283	1531	323	878	16	6	2	23	19	10	13	6	76167588	76216960	ID=ENSP00000358059;RTN4IP1;NM_032730;
1	76292765	1_76292765	261	235	92	83	214	193	90	46	151.75	0	1	0	0	0	1	1	0
1	76601368	1_76601368	49	68	45	51	66	70	77	49	59.375	24	0	20	8	22	46	6	16				76641982	76642245	2142	ID=TE1378337	SINE/tRNA-Glu
1	76642122	1_76642122	55	110	137	75	47	62	103	82	83.875	0	1	1	0	1	0	2	0
1	76682479	1_76682479	204	298	329	272	244	261	266	178	256.5	51	65	20	45	51	59	21	13
1	76687413	1_76687413	276	282	329	209	150	157	319	154	234.5	0	0	2	2	3	4	1	0				76740055	76740203	660	ID=TE1378516	SINE/tRNA-Glu
1	76740099	1_76740099	53	106	220	115	73	61	153	73	106.75	0	20	37	15	0	4	13	0
1	77096368	1_77096368	136	173	219	209	104	114	190	66	151.375	0	10	11	16	8	29	3	2									77095128	77096665	0.29509	ID=promoter_02051;
1	77195709	1_77195709	1372	1168	1035	863	1232	1290	837	519	1039.5	113	79	65	82	95	69	92	29	77135218	77288210	ID=ENSP00000318900;SOBP;NM_018013;
1	77288031	1_77288031	210	131	310	145	217	276	189	138	202	8	14	141	15	0	6	60	35	77135218	77288210	ID=ENSP00000318900;SOBP;NM_018013;						77286338	77288574	0.563331	ID=promoter_02053;
1	77398919	1_77398919	42	68	43	27	73	43	46	56	49.75	3	14	1	3	12	6	11	0				77468381	77468636	1810	ID=TE1379567	SINE/tRNA-Glu
1	77468597	1_77468597	34	110	56	66	35	38	90	60	61.125	4	4	0	0	0	3	5	0
1	77659172	1_77659172	7662	5515	5628	4323	4250	3991	3347	1487	4525.38	6855	4629	4615	3527	3494	3305	2467	989				78054394	78054640	1472	ID=TE1380517	SINE/tRNA-Glu	77657950	77659516	0.488637	ID=promoter_02059;
1	78054615	1_78054615	110	289	160	129	230	156	234	240	193.5	21	14	2	2	91	4	21	35	77981479	78182293	ID=ENSP00000357973;LACE1;NM_145315;	78171022	78171225	785	ID=TE1380708	SINE/MIR
1	78171050	1_78171050	296	464	247	308	280	253	328	179	294.375	51	38	0	13	44	45	16	2	77981479	78182293	ID=ENSP00000357973;LACE1;NM_145315;
1	78196556	1_78196556	129	170	216	178	103	102	141	144	147.875	4	19	0	5	6	12	5	20
1	78204390	1_78204390	187	302	218	154	186	186	247	178	207.25	4	29	29	12	20	18	10	3
1	78211917	1_78211917	260	348	376	257	186	203	310	112	256.5	54	104	105	63	25	38	36	19
1	78220721	1_78220721	2289	1777	1378	1386	2812	1865	1350	754	1701.38	2059	1376	1014	1057	2605	1636	1037	472									78219370	78224597	0.924564	ID=promoter_02066;
1	78232089	1_78232089	50	28	31	34	57	54	15	15	35.5	6	0	0	0	0	1	0	0
1	78241273	1_78241273	59	255	199	87	100	106	172	87	133.125	9	25	32	1	26	8	22	20
1	78315157	1_78315157	0	0	0	0	0	3	0	0	0.375	0	0	0	0	0	0	0	0
1	78326035	1_78326035	86	181	186	157	72	51	170	67	121.25	0	34	23	36	7	2	24	0
1	78347722	1_78347722	64	202	136	41	55	47	120	87	94	0	24	23	1	5	0	5	2
1	78466856	1_78466856	10	69	49	64	32	17	55	65	45.125	1	5	1	21	3	0	7	39				78618311	78618404	377	ID=TE1381348	LTR/ERVL-MaLR	78466509	78467012	0.114346	ID=promoter_02070;
1	78618341	1_78618341	227	222	217	79	230	176	134	58	167.875	5	30	28	3	15	16	12	0	78523998	78622619	ID=ENSP00000237512;ARMC2;;	78622866	78622914	244	ID=TE1381358	DNA/Chapaev
1	78622868	1_78622868	133	84	37	26	146	134	51	32	80.375	30	2	0	10	46	40	11	1
1	78752090	1_78752090	672	330	370	387	686	714	353	130	455.25	2	0	0	0	0	0	0	0									78751464	78753373	0.513125	ID=promoter_02074;
1	78788422	1_78788422	740	335	375	418	709	682	355	144	469.75	266	103	179	166	306	263	98	2				79660940	79661200	2004	ID=TE1383138	SINE/tRNA-Glu	78787794	78789705	0.5114	ID=promoter_02075;
1	79661004	1_79661004	3	11	9	12	6	22	14	3	10	0	0	0	0	4	8	0	0
1	80030529	1_80030529	187	193	246	94	158	190	115	112	161.875	7	37	26	16	7	28	20	0
1	80047146	1_80047146	134	262	204	171	102	176	145	191	173.125	60	27	17	17	16	31	17	23
1	80210417	1_80210417	4	1	11	27	13	11	4	2	9.125	0	0	0	0	0	3	0	0				80337221	80337450	1067	ID=TE1384176	SINE/tRNA-Glu
1	80337335	1_80337335	735	526	628	384	877	648	514	271	572.875	55	26	29	43	46	76	74	24
1	80405997	1_80405997	170	413	330	243	137	186	287	126	236.5	1	16	23	20	6	9	31	0				80498914	80499171	2273	ID=TE1384398	SINE/tRNA-Glu
1	80499024	1_80499024	73	254	190	193	93	127	285	150	170.625	0	2	0	0	0	1	0	0
1	80531017	1_80531017	225	132	107	133	220	106	88	56	133.375	14	19	17	11	17	8	10	6									80530958	80532936	0.671473	ID=promoter_02094;
1	80615779	1_80615779	172	178	237	83	168	92	148	76	144.25	83	53	18	15	59	30	10	7	80598319	80621267	ID=ENSP00000357962;;
1	80717959	1_80717959	150	195	149	171	148	123	265	61	157.75	12	30	13	12	8	5	5	0
1	80796322	1_80796322	4	1	25	12	9	15	10	0	9.5	0	0	0	0	0	0	0	0				81094784	81095047	268	ID=TE1385378	LINE/L1
1	81094929	1_81094929	91	211	86	126	84	62	105	101	108.25	11	2	1	4	3	5	9	19
1	81186003	1_81186003	377	293	236	117	270	305	140	73	226.375	18	10	25	2	10	8	17	6
1	81238922	1_81238922	16	5	42	8	13	14	34	17	18.625	0	0	33	0	0	7	16	1
1	81355472	1_81355472	201	204	190	105	163	163	130	59	151.875	98	54	68	17	73	88	24	4
1	81632567	1_81632567	154	52	55	33	34	24	62	1	51.875	140	35	34	33	25	24	37	0
1	81738637	1_81738637	0	0	0	0	0	0	0	0	0	0	0	0	0	0	0	0	0
1	82439430	1_82439430	11	30	20	18	19	19	27	30	21.75	0	0	0	0	0	0	0	0
1	82514722	1_82514722	11	20	18	34	15	14	25	36	21.625	2	3	0	1	0	0	2	0
1	82577462	1_82577462	252	447	129	222	195	171	244	127	223.375	32	72	20	30	4	0	5	0
1	83248756	1_83248756	136	173	154	67	49	64	85	17	93.125	3	4	12	26	6	0	14	0
1	83525411	1_83525411	9957	8420	7438	6345	10623	11795	14959	3252	9098.62	8331	7579	6354	5582	8947	10282	14000	2582									83522600	83526763	0.802558	ID=promoter_02113;
1	83682615	1_83682615	16	11	25	13	7	11	11	2	12	4	0	0	0	4	5	3	0
1	83980485	1_83980485	1641	1387	1590	1107	1685	1942	1478	810	1455	46	59	92	70	49	58	72	43									83979851	83982010	0.535289	ID=promoter_02116;
1	84208298	1_84208298	417	634	594	416	362	368	512	200	437.875	19	76	45	19	27	14	54	50				84294753	84295706	4398	ID=TE1389479	LINE/L1
1	84294830	1_84294830	40	113	127	86	61	66	122	63	84.75	1	12	25	15	0	1	3	2
1	84505272	1_84505272	112	314	174	186	98	151	273	165	184.125	22	55	41	22	17	26	56	22
1	85068013	1_85068013	13	125	35	61	42	37	72	95	60	0	7	2	6	1	0	7	12				85835591	85835797	870	ID=TE1391312	DNA/MER2_type
1	85835655	1_85835655	6	31	32	29	17	12	73	28	28.5	0	0	0	12	1	0	10	0
1	86628182	1_86628182	777	626	408	406	711	751	350	341	546.25	324	227	68	116	253	249	61	70									86627032	86628605	0.390864	ID=promoter_02131;
1	86803132	1_86803132	161	555	484	352	173	276	366	299	333.25	21	42	36	22	10	25	39	82
1	87299027	1_87299027	8	55	44	15	19	17	42	28	28.5	0	14	6	0	0	0	0	0
1	87301155	1_87301155	296	545	615	408	275	301	549	266	406.875	6	45	34	8	30	17	32	6				87379187	87379578	1359	ID=TE1393547	LINE/L1
1	87379522	1_87379522	89	148	93	65	60	51	104	79	86.125	9	23	16	6	13	18	2	2
1	87408036	1_87408036	290	209	188	165	306	282	144	132	214.5	0	2	0	0	0	0	0	2				87462471	87462716	1605	ID=TE1393681	SINE/tRNA-Glu
1	87462682	1_87462682	121	194	165	135	123	127	212	116	149.125	0	0	1	1	0	0	0	0
1	87597627	1_87597627	272	180	194	171	324	311	140	102	211.75	0	2	0	0	0	0	0	0				87628886	87629131	1706	ID=TE1393975	SINE/tRNA-Glu
1	87629097	1_87629097	107	200	162	154	128	120	249	102	152.75	0	1	3	0	0	0	0	0				88535055	88535194	284	ID=TE1395435	DNA/Maverick
1	88535142	1_88535142	116	356	168	181	78	138	250	150	179.625	13	25	20	31	3	0	13	12
1	88883567	1_88883567	2323	3127	2953	2288	3014	4457	5576	1474	3151.5	674	777	731	588	794	1238	1474	387				89453254	89453521	1577	ID=TE1396902	SINE/tRNA-Glu
1	89453395	1_89453395	35	82	65	66	50	46	59	32	54.375	0	0	1	0	1	0	1	0
1	89914840	1_89914840	181	298	282	241	125	161	241	130	207.375	3	7	38	21	7	20	43	17
1	90529875	1_90529875	198	149	176	135	178	135	133	93	149.625	43	11	2	13	22	0	4	14
1	91160224	1_91160224	17	7	29	1	18	13	5	0	11.25	16	0	29	0	15	13	0	0	91160220	91167721	ID=ENSP00000358831;ELOVL4;NM_022726;	92210936	92211046	458	ID=TE1842050	LTR/Gypsy
1	92210992	1_92210992	114	239	195	131	111	98	206	138	154	18	19	40	6	4	4	17	10				94413998	94414393	635	ID=TE1845009	DNA/Tip100
1	94414071	1_94414071	82	182	132	111	101	89	96	96	111.125	10	8	24	13	12	5	5	24				94958502	94958763	1992	ID=TE1845768	SINE/tRNA-Glu
1	94958641	1_94958641	513	960	1219	809	473	418	1128	339	732.375	22	38	15	8	8	20	19	5				95322105	95322345	422	ID=TE1846312	LTR/ERVL-MaLR
1	95322129	1_95322129	38	68	33	53	53	14	39	48	43.25	3	23	1	1	2	0	1	27
1	95492414	1_95492414	137	298	307	313	170	176	306	231	242.25	70	182	149	133	80	74	205	109				95581145	95581193	225	ID=TE1846699	LTR/Pao
1	95581174	1_95581174	86	203	170	160	61	84	110	82	119.5	4	30	13	30	13	6	38	15
1	95638915	1_95638915	26	91	56	42	27	44	50	41	47.125	0	2	0	0	0	0	0	0
1	95800174	1_95800174	34	85	65	45	31	43	63	57	52.875	0	6	9	0	0	1	3	0
1	95859727	1_95859727	1567	935	980	804	1269	1066	786	366	971.625	570	253	341	172	433	370	190	67									95857695	95861502	0.649566	ID=promoter_02170;
1	95906008	1_95906008	68	157	60	73	49	37	71	186	87.625	18	9	0	15	14	3	8	104				96919633	96919859	1168	ID=TE1848457	SINE/tRNA-Glu
1	96919758	1_96919758	322	692	469	568	422	442	691	376	497.75	2	52	36	57	10	10	39	3				97607424	97607671	1648	ID=TE1849566	SINE/tRNA-Glu
1	97607474	1_97607474	53	80	67	59	64	64	109	41	67.125	0	4	0	0	0	0	0	0	97567030	97642523	ID=ENSP00000359339;C6orf150;NM_138441;
1	97711008	1_97711008	0	0	0	0	0	0	0	0	0	0	0	0	0	0	0	0	0				98881943	98882136	1108	ID=TE1851086	SINE/tRNA-Glu
1	98882051	1_98882051	97	43	15	8	42	76	44	14	42.375	0	0	0	0	0	7	5	6
1	98913395	1_98913395	204	291	276	248	178	149	214	140	212.5	41	24	66	47	49	19	24	12
1	99115717	1_99115717	197	150	167	121	301	325	230	94	198.125	26	19	17	0	36	42	0	0	99064272	99123145	ID=ENSP00000255226;SLC14A2;NM_007163;	99334769	99335031	2164	ID=TE1851792	SINE/tRNA-Glu
1	99334895	1_99334895	178	134	143	103	162	137	148	71	134.5	0	2	0	0	0	0	0	0				99384251	99384541	1148	ID=TE1851866	LINE/L1
1	99384524	1_99384524	34	56	9	33	10	21	23	12	24.75	0	0	0	0	0	0	0	0				99540103	99540365	2164	ID=TE1852150	SINE/tRNA-Glu
1	99540232	1_99540232	446	418	470	378	400	388	495	226	402.625	1	0	0	0	0	0	0	0				99593922	99594212	1165	ID=TE1852231	LINE/L1
1	99594195	1_99594195	37	69	7	21	5	21	26	10	24.5	7	14	0	1	1	4	11	2
1	99744928	1_99744928	404	198	199	149	241	220	115	95	202.625	336	155	145	104	202	151	64	63									99744546	99745270	0.185592	ID=promoter_02197;
1	99891153	1_99891153	97	123	167	82	69	47	64	91	92.5	5	41	10	11	6	6	12	21				99895287	99895541	417	ID=TE1852828	LINE/CR1
1	99895318	1_99895318	33	46	38	14	26	22	39	17	29.375	18	0	15	0	10	2	4	0
1	100154072	1_100154072	403	508	372	267	414	331	404	203	362.75	44	89	81	35	34	13	31	8
1	100155385	1_100155385	114	138	69	89	118	110	119	128	110.625	35	49	20	35	44	25	39	1
1	100354363	1_100354363	10	30	9	24	23	19	29	14	19.75	0	4	0	1	0	0	0	1
1	100504833	1_100504833	788	366	257	315	586	499	286	117	401.75	657	182	145	187	477	389	123	44									100502651	100505661	0.689962	ID=promoter_02206;
1	100520344	1_100520344	535	392	372	277	473	479	301	222	381.375	8	11	1	1	8	10	0	1
1	100531494	1_100531494	438	262	283	205	470	397	234	133	302.75	263	102	125	103	248	205	91	55				100648980	100649047	285	ID=TE1810087	LTR/ERV1
1	100649009	1_100649009	32	61	108	54	21	46	82	32	54.5	0	8	1	0	0	0	5	18
1	100824611	1_100824611	7	2	17	12	4	7	9	1	7.375	1	0	0	1	1	0	0	0
1	100997060	1_100997060	26	35	111	51	50	45	67	10	49.375	0	5	20	2	2	8	7	1
1	101235576	1_101235576	112	104	37	107	159	185	86	35	103.125	90	29	0	37	69	72	29	0				101262961	101263012	302	ID=TE1811161	DNA/MER1_type
1	101262981	1_101262981	35	43	88	47	29	43	29	34	43.5	19	1	1	9	6	14	1	0
1	101416019	1_101416019	60	89	82	77	77	55	95	57	74	12	3	1	10	30	26	23	0	101379400	101610810	ID=ENSP00000372459;KIAA0427;NM_001142397;
1	101446645	1_101446645	464	678	412	440	693	820	401	207	514.375	219	296	145	149	364	410	147	21	101379400	101610810	ID=ENSP00000372459;KIAA0427;NM_001142397;	101493153	101493514	778	ID=TE1811526	LINE/L2	101446418	101447234	0.10367	ID=promoter_02217;
1	101493284	1_101493284	89	53	98	64	53	62	62	19	62.5	18	14	7	10	10	12	3	1	101379400	101610810	ID=ENSP00000372459;KIAA0427;NM_001142397;
1	101666928	1_101666928	256	295	444	376	268	194	635	204	334	152	38	24	61	121	70	34	15
1	101762739	1_101762739	12	46	22	20	14	33	57	19	27.875	0	10	0	0	0	1	15	1
1	101801770	1_101801770	202	115	94	118	124	104	154	79	123.75	2	2	30	9	7	15	52	1
1	101834516	1_101834516	258	411	157	198	232	190	296	207	243.625	143	76	1	30	59	49	39	1
1	102082043	1_102082043	342	388	320	191	268	329	328	141	288.375	242	100	83	27	170	214	66	27
1	102238388	1_102238388	5	17	39	6	10	23	16	25	17.625	0	0	0	0	1	9	0	0
1	102260834	1_102260834	193	481	551	369	290	256	454	299	361.625	19	92	33	55	42	52	47	77
1	102321330	1_102321330	45	94	113	51	43	33	89	53	65.125	9	14	31	11	21	6	21	8
1	103048341	1_103048341	77	72	44	54	101	148	69	47	76.5	31	11	0	15	68	101	5	6
1	103535376	1_103535376	247	296	198	145	210	214	240	119	208.625	15	4	4	0	8	19	12	1
1	103694262	1_103694262	152	280	225	212	149	210	341	154	215.375	0	0	0	0	1	0	0	0	103644582	103713687	ID=ENSP00000321070;ME2;NM_002396;						103693564	103694525	0.362197	ID=promoter_02245;
1	103878051	1_103878051	2187	2192	2166	1917	3004	4008	4148	1571	2649.12	19	0	27	18	7	11	15	4									103877594	103878831	0.345084	ID=promoter_02248;
1	104333485	1_104333485	2201	1783	1847	1215	1397	1189	980	575	1398.38	42	75	65	69	50	53	106	37
1	104889209	1_104889209	73	90	202	88	68	62	84	49	89.5	8	9	14	0	14	15	29	12
1	104915626	1_104915626	13	3	0	0	5	0	19	12	6.5	9	0	0	0	0	0	0	0
1	105037608	1_105037608	233	471	456	333	218	289	413	255	333.5	23	30	6	25	29	35	15	25				105980124	105980269	578	ID=TE1817942	SINE/tRNA-Glu
1	105980194	1_105980194	148	365	443	230	132	173	350	223	258	8	9	2	3	11	18	10	12				106150728	106150870	753	ID=TE1818112	SINE/tRNA-Glu
1	106150850	1_106150850	398	399	543	527	297	277	863	350	456.75	200	123	264	290	172	138	523	243
1	106488545	1_106488545	386	966	761	682	467	524	1158	400	668	43	116	88	90	56	91	153	38
1	106719910	1_106719910	3165	2242	1942	1608	3180	2507	2111	908	2207.88	2365	1424	1150	1024	2337	1841	1361	533				107237061	107237325	2079	ID=TE1819480	SINE/tRNA-Glu	106718487	106720073	0.413865	ID=promoter_02255;
1	107237178	1_107237178	285	478	407	414	332	396	561	249	390.25	1	3	0	0	0	0	1	0
1	107304428	1_107304428	1254	1158	768	552	1327	1228	812	391	936.25	14	67	43	25	14	14	34	39
1	107376259	1_107376259	105	280	96	177	95	100	238	158	156.125	19	22	4	47	17	10	53	17
1	107684575	1_107684575	141	199	110	54	147	100	182	79	126.5	29	53	34	0	40	26	43	1				107780296	107780407	232	ID=TE1820055	LINE/LINE
1	107780304	1_107780304	0	0	0	0	0	0	0	0	0	0	0	0	0	0	0	0	0				108254563	108254718	433	ID=TE1820621	DNA/hAT-Charlie
1	108254638	1_108254638	244	216	250	201	112	91	164	119	174.625	0	2	3	8	1	0	0	0				108303231	108303386	477	ID=TE1820666	DNA/hAT-Charlie
1	108303306	1_108303306	233	217	245	172	108	93	185	113	170.75	6	5	41	9	7	2	6	13
1	108438146	1_108438146	101	110	34	49	177	208	60	47	98.25	8	14	0	4	99	82	14	0									108437674	108438370	0.100067	ID=promoter_02268;
1	108627482	1_108627482	58	90	127	57	28	47	84	47	67.25	8	3	22	0	0	2	4	1
1	108660407	1_108660407	70	152	224	132	84	136	162	73	129.125	0	2	11	7	7	5	9	2
1	108789308	1_108789308	0	16	3	24	7	8	0	7	8.125	0	7	0	24	5	7	0	0
1	108990500	1_108990500	195	221	185	178	226	214	227	122	196	2	0	0	0	3	0	1	0
1	109114426	1_109114426	205	200	199	154	214	218	214	106	188.75	4	1	8	14	5	3	14	3
1	109204035	1_109204035	605	377	173	234	417	411	215	141	321.625	281	115	26	69	188	186	49	28	109172435	109204346	ID=ENSP00000217515;TXNL1;NM_004786;						109203662	109205104	0.389702	ID=promoter_02274;
1	109373679	1_109373679	111	136	90	54	142	133	80	49	99.375	9	14	0	0	26	16	11	3
1	110025681	1_110025681	289	281	295	187	239	221	228	120	232.5	38	39	71	17	15	14	13	1				110553390	110553606	1062	ID=TE1824095	SINE/tRNA-Glu	110025416	110026078	0.121821	ID=promoter_02289;
1	110553531	1_110553531	38	83	70	47	18	49	57	23	48.125	0	21	1	1	1	5	0	6	110536569	110605881	ID=ENSP00000316527;ZNF609;NM_015042;
1	110843616	1_110843616	907	510	428	373	889	818	397	218	567.5	253	179	167	128	294	225	124	51									110842682	110843991	0.477847	ID=promoter_02302;
1	110907375	1_110907375	2860	1369	1243	1056	2274	1905	1122	745	1571.75	1634	623	603	539	1182	985	559	213									110907050	110908316	0.524225	ID=promoter_02303;
1	111034867	1_111034867	164	152	187	83	161	117	107	136	138.375	10	7	19	0	3	2	8	7
1	111275827	1_111275827	134	117	113	42	135	141	99	50	103.875	1	17	13	1	3	9	5	15
1	111461544	1_111461544	1358	955	944	861	1633	1526	1274	407	1119.75	5	21	38	1	17	8	11	22				111503675	111503934	1974	ID=TE1825922	SINE/tRNA-Glu
1	111503800	1_111503800	59	78	92	82	65	77	128	53	79.25	0	0	0	0	0	0	0	0
1	111539780	1_111539780	1644	998	995	700	1564	1315	720	573	1063.62	148	28	126	26	219	233	112	54				111653502	111653761	1956	ID=TE1826206	SINE/tRNA-Glu	111538554	111540314	0.523062	ID=promoter_02313;
1	111653627	1_111653627	71	69	83	93	63	69	102	50	75	0	0	0	0	0	0	0	0	111580881	111791989	ID=ENSP00000261887;HERC1;;	111980990	111981252	627	ID=TE1826700	LTR/ERV1
1	111981169	1_111981169	29	79	14	50	82	38	50	27	46.125	0	0	1	0	5	0	8	0
1	112255079	1_112255079	1113	602	613	472	1130	915	714	254	726.625	423	224	223	162	450	374	271	97
1	112580683	1_112580683	738	512	384	347	594	783	340	152	481.25	3	6	0	0	0	1	9	0
1	112689962	1_112689962	105	231	167	175	57	134	179	110	144.75	10	14	0	2	2	7	1	4
1	113033694	1_113033694	553	429	231	263	571	508	270	230	381.875	318	212	88	73	331	254	78	82				113052493	113052746	1672	ID=TE1828281	SINE/tRNA-Glu	113031955	113034406	0.71338	ID=promoter_02328;
1	113052688	1_113052688	137	330	317	171	156	181	274	165	216.375	14	7	15	7	4	17	21	30
1	113249326	1_113249326	3205	3592	3824	2690	4317	5222	3012	1797	3457.38	1910	2065	2423	1573	2877	3665	1673	961									113248416	113250908	0.672953	ID=promoter_02330;
1	113463292	1_113463292	191	244	137	113	306	277	145	89	187.75	75	57	12	6	103	112	27	2
1	114804586	1_114804586	222	238	133	92	209	177	201	117	173.625	136	51	0	0	105	92	22	1
1	115181107	1_115181107	323	235	138	113	248	225	151	102	191.875	202	83	27	4	144	109	18	0	115039618	115192077	ID=ENSP00000261520;NARG2;NM_024611;
1	115222366	1_115222366	2840	1823	1361	1110	2447	2034	895	743	1656.62	1011	659	459	379	1109	764	346	301									115220674	115222703	0.482354	ID=promoter_02340;
1	115266002	1_115266002	0	2	0	3	0	0	0	0	0.625	0	0	0	0	0	0	0	0	115237160	115266116	ID=ENSP00000379342;ANXA2P1;NM_001136015;	115299057	115299298	506	ID=TE1831240	LTR/ERVL
1	115299155	1_115299155	1067	1273	967	769	1107	849	924	521	934.625	24	38	8	44	38	24	85	69
1	115499334	1_115499334	0	7	7	10	6	21	27	3	10.125	0	0	0	0	0	3	14	0
1	115559795	1_115559795	328	413	223	183	343	292	228	216	278.25	29	79	0	28	26	22	49	48
1	116182128	1_116182128	3777	3394	3324	2764	3330	3711	2671	1772	3092.88	123	218	241	144	105	104	101	130									116181240	116182695	0.351705	ID=promoter_02350;
1	116633878	1_116633878	51	203	81	100	63	78	78	91	93.125	16	19	1	0	4	4	3	2				116675288	116675456	692	ID=TE1833397	DNA/hAT-Charlie
1	116675454	1_116675454	35	108	72	44	41	54	58	18	53.75	0	21	10	0	1	1	10	0	116657719	116785225	ID=ENSP00000288235;MYO1E;NM_004998;
1	116943415	1_116943415	1067	1038	653	550	929	892	720	518	795.875	150	179	143	74	112	88	86	87									116943266	116944573	0.432315	ID=promoter_02356;
1	117082820	1_117082820	74	165	191	126	59	109	226	71	127.625	11	19	3	27	3	15	39	3				117403567	117403635	229	ID=TE1834640	DNA/Maverick
1	117403607	1_117403607	365	248	171	98	437	290	160	104	234.125	150	15	9	21	178	105	28	23
1	117509927	1_117509927	33	124	153	108	63	39	141	118	97.375	0	2	0	10	5	1	22	7
1	118229668	1_118229668	90	125	136	81	88	89	48	47	88	14	1	19	0	4	6	3	1
1	118783832	1_118783832	700	967	984	739	590	566	913	568	753.375	56	96	120	67	30	41	86	92									118782927	118784360	0.461231	ID=promoter_02367;
1	119401118	1_119401118	1326	467	618	341	1207	916	430	315	702.5	228	55	59	57	218	175	77	26									119399112	119401593	0.738121	ID=promoter_02368;
1	119594368	1_119594368	7036	4122	4993	3704	7405	9518	9393	3452	6202.88	4923	2909	3383	2607	5269	6913	6983	2477				119963621	119964167	1244	ID=TE1838465	LINE/L1	119593900	119596198	0.682829	ID=promoter_02369;
1	119963711	1_119963711	8	13	21	8	8	5	13	25	12.625	0	0	0	0	0	0	0	0				120195637	120196180	1244	ID=TE2285940	LINE/L1
1	120195727	1_120195727	9	24	15	5	6	5	15	25	13	0	0	0	0	2	0	1	10				120323071	120323199	280	ID=TE2286181	LINE/L1
1	120323116	1_120323116	703	746	516	479	459	455	534	405	537.125	52	94	55	80	7	22	61	21				121350666	121350928	2045	ID=TE2287765	SINE/tRNA-Glu
1	121350828	1_121350828	504	597	682	497	625	794	1009	319	628.375	3	0	1	0	0	1	0	1	121344879	121358748	ID=ENSP00000260443;RSL24D1;NM_016304;
1	121558854	1_121558854	130	81	173	77	182	108	96	34	110.125	57	20	56	27	59	45	7	0
1	123653124	1_123653124	625	370	213	101	487	474	185	66	315.125	443	259	44	42	292	251	88	0									123652403	123653671	0.214201	ID=promoter_02395;
1	123662276	1_123662276	455	218	116	72	306	298	72	79	202	217	101	15	19	142	150	22	28				123831275	123831362	467	ID=TE2290803	SINE/tRNA-Glu	123661920	123666694	0.774525	ID=promoter_02398;
1	123831326	1_123831326	434	844	617	685	522	604	622	342	583.75	1	63	10	61	4	26	25	7				124139462	124139723	1908	ID=TE2291298	SINE/tRNA-Glu
1	124139586	1_124139586	95	177	113	111	86	110	151	106	118.625	0	0	1	0	1	6	0	0				124197952	124198213	1908	ID=TE2291373	SINE/tRNA-Glu
1	124198082	1_124198082	305	440	429	409	348	418	577	312	404.75	5	0	1	0	0	0	0	0
1	124460343	1_124460343	797	546	583	538	738	832	534	378	618.25	517	211	343	184	322	430	184	92	124460322	124460768	ID=ENSP00000260442;BCL2L10;NM_020396;	124576472	124576721	1693	ID=TE2291936	SINE/tRNA-Glu	124459902	124461025	0.293572	ID=promoter_02407;
1	124576589	1_124576589	830	745	605	503	630	565	602	258	592.25	18	27	24	18	39	22	12	10
1	124623844	1_124623844	139	180	75	83	122	161	296	93	143.625	19	5	23	12	21	32	44	22									124622214	124624126	0.648975	ID=promoter_02408;
1	124744082	1_124744082	47	143	78	84	53	43	133	51	79	0	1	0	1	0	0	0	0	124735834	124773308	ID=ENSP00000308753;TMOD3;NM_014547;
1	124791262	1_124791262	284	161	207	143	217	408	133	63	202	0	0	12	0	5	0	0	1
1	124951427	1_124951427	50	134	94	83	46	44	112	56	77.375	5	20	0	0	2	0	7	6				125110588	125110842	2061	ID=TE2292809	SINE/tRNA-Glu
1	125110728	1_125110728	159	317	224	230	173	173	275	127	209.75	7	27	2	26	23	14	15	0
1	125153571	1_125153571	938	343	478	278	830	739	273	177	507	88	23	36	16	95	43	6	25									125153485	125155280	0.464138	ID=promoter_02414;
1	125181430	1_125181430	263	541	590	379	274	268	421	282	377.25	16	61	26	6	25	17	54	16	125154531	125312398	ID=ENSP00000251076;DMXL2;NM_015263;
1	125236126	1_125236126	225	176	269	171	171	181	108	84	173.125	137	72	132	77	77	76	19	22	125154531	125312398	ID=ENSP00000251076;DMXL2;NM_015263;						125234423	125236223	0.46199	ID=promoter_02415;
1	125269384	1_125269384	118	173	109	185	112	125	154	71	130.875	7	16	2	11	9	2	16	2	125154531	125312398	ID=ENSP00000251076;DMXL2;NM_015263;
1	125508432	1_125508432	5	13	7	18	7	7	11	15	10.375	0	2	0	0	0	2	0	0
1	125512703	1_125512703	210	44	13	28	175	175	16	6	83.375	112	15	12	7	94	108	1	0
1	125607601	1_125607601	83	163	102	111	48	71	146	103	103.375	1	17	1	4	2	11	2	20
1	125637369	1_125637369	113	229	152	159	127	106	199	90	146.875	2	13	0	10	4	6	4	15
1	126330453	1_126330453	467	407	392	288	580	566	295	123	389.75	318	130	83	91	335	352	88	21									126329954	126330979	0.290813	ID=promoter_02425;
1	126474601	1_126474601	11492	11436	12164	9731	12677	14600	18678	6337	12139.4	8577	8510	8959	7222	9486	11038	13928	4742									126474081	126475107	0.303339	ID=promoter_02427;
1	126620935	1_126620935	383	158	86	93	244	318	81	60	177.875	210	70	27	53	123	172	38	25	126620767	126669434	ID=ENSP00000267842;SLC27A2;NM_003645;						126619857	126621521	0.370557	ID=promoter_02429;
1	126914163	1_126914163	54	123	147	45	75	65	80	45	79.25	2	43	60	1	10	7	4	10				126994348	126994398	263	ID=TE2295947	DNA/hAT-Charlie
1	126994392	1_126994392	1466	1031	1200	749	986	925	663	372	924	32	33	71	15	41	25	77	17
1	127441676	1_127441676	848	644	556	508	667	484	480	185	546.5	481	344	226	258	302	226	183	71				127995103	127995365	1363	ID=TE2297206	SINE/tRNA-Glu	127441167	127442285	0.442422	ID=promoter_02432;
1	127995212	1_127995212	404	896	1108	1020	444	365	1546	618	800.125	20	72	69	46	28	7	55	51	127988367	128031511	ID=ENSP00000370314;SECISBP2L;;
1	128480426	1_128480426	178	217	186	172	103	120	168	132	159.5	42	36	17	23	43	30	31	0
1	128501704	1_128501704	5367	3801	3715	2901	5347	4375	3052	1648	3775.75	3631	2676	2475	1983	3739	3146	2149	1056									128499826	128502097	0.547911	ID=promoter_02440;
1	129019698	1_129019698	60	63	57	68	100	127	49	43	70.875	21	35	29	0	37	69	0	0
1	129345704	1_129345704	1387	965	1467	831	1289	1322	957	610	1103.5	326	282	271	105	348	373	260	174									129344594	129346808	0.476971	ID=promoter_02443;
1	129435596	1_129435596	20	121	49	85	28	27	85	66	60.125	0	20	1	12	9	1	0	29
1	129506803	1_129506803	57	210	229	191	67	112	108	59	129.125	16	39	1	12	12	7	15	14
1	129676808	1_129676808	0	0	23	0	1	0	10	0	4.25	0	0	0	0	1	0	0	0
1	129832125	1_129832125	155	697	714	551	272	272	853	397	488.875	78	421	434	335	166	181	578	275				130042030	130042294	1699	ID=TE2299502	SINE/tRNA-Glu
1	130042147	1_130042147	38	77	69	95	42	37	146	25	66.125	7	0	0	2	16	4	33	1				130851209	130851263	232	ID=TE2300589	LTR/ERV1
1	130851252	1_130851252	1026	2430	2255	2140	1036	1253	2686	1235	1757.62	155	261	205	192	116	150	262	115
1	130867755	1_130867755	314	726	487	398	416	460	578	212	448.875	4	60	21	52	42	24	47	5				131961583	131961840	2285	ID=TE2302143	SINE/tRNA-Glu
1	131961723	1_131961723	21	48	46	62	43	67	74	33	49.25	0	0	0	0	0	0	0	0
1	132403493	1_132403493	1151	833	1102	737	988	1019	922	435	898.375	154	98	289	203	163	109	295	103				132557687	132557940	1848	ID=TE2303224	SINE/tRNA-Glu	132403435	132404769	0.269932	ID=promoter_02466;
1	132557793	1_132557793	799	1312	1303	979	719	711	1343	658	978	45	99	50	29	40	20	50	35				133240491	133240754	2063	ID=TE2304448	SINE/tRNA-Glu
1	133240617	1_133240617	90	213	152	137	106	87	252	116	144.125	0	19	0	11	1	3	10	1
1	133301110	1_133301110	471	476	2035	1438	455	510	2731	892	1126	172	67	86	107	183	159	74	43				133444198	133444453	1983	ID=TE2304802	SINE/tRNA-Glu	133299780	133301457	0.34443	ID=promoter_02476;
1	133444338	1_133444338	632	514	58	53	790	824	75	50	374.5	0	0	0	15	3	6	16	1
1	133587096	1_133587096	997	712	1699	937	1132	917	591	835	977.5	59	101	21	69	46	60	56	12				133827053	133827298	1590	ID=TE2305407	SINE/tRNA-Glu
1	133827088	1_133827088	150	279	406	563	266	275	593	184	339.5	25	17	8	46	68	51	13	4	133817199	133831222	ID=ENSP00000267812;MFAP1;NM_005926;
1	133993072	1_133993072	4116	2341	2111	1948	4433	4587	4470	1641	3205.88	17	2	13	0	10	10	18	71
1	134175286	1_134175286	446	328	193	254	327	395	257	115	289.375	144	56	17	41	100	120	30	11				134341316	134341401	392	ID=TE2306275	SINE/tRNA-Glu	134174806	134176304	0.302116	ID=promoter_02492;
1	134341354	1_134341354	1191	1349	878	776	1382	1189	1014	419	1024.75	783	437	295	213	829	595	227	32				134449678	134449763	391	ID=TE2306480	SINE/tRNA-Glu
1	134449718	1_134449718	469	898	611	603	563	640	955	489	653.5	39	32	49	36	37	75	35	2
1	134615710	1_134615710	1185	980	521	615	1070	1019	855	259	813	490	443	123	205	445	447	318	28				134885379	134885629	1653	ID=TE2307266	SINE/tRNA-Glu	134615058	134616541	0.385562	ID=promoter_02499;
1	134885510	1_134885510	25	43	56	22	54	45	71	24	42.5	0	0	0	0	1	0	8	0
1	135703511	1_135703511	542	742	714	553	453	387	742	386	564.875	24	24	69	44	7	6	48	33
1	135774682	1_135774682	1284	699	520	447	1006	949	531	356	724	753	358	228	165	665	603	185	37	135719784	135801660	ID=ENSP00000220325;EHD4;NM_139265;
1	135803379	1_135803379	230	316	268	171	174	135	186	98	197.25	16	15	19	15	12	1	27	0
1	135859183	1_135859183	36	101	42	52	22	49	72	31	50.625	0	0	0	0	0	0	0	1
1	135921824	1_135921824	3	0	0	2	0	0	12	36	6.625	0	0	0	0	0	0	0	0	135880582	135931904	ID=ENSP00000374581;MAPKBP1;;
1	136106105	1_136106105	33	121	38	44	35	49	95	25	55	0	0	0	1	0	2	2	1				136551208	136551473	2023	ID=TE2310163	SINE/tRNA-Glu
1	136551348	1_136551348	1111	608	517	383	1259	969	436	220	687.875	415	183	220	76	516	405	147	39	136544000	136584752	ID=ENSP00000321029;EXD1;NM_152596;	136662661	136662923	2092	ID=TE2310447	SINE/tRNA-Glu
1	136662790	1_136662790	329	456	424	379	354	400	554	274	396.25	0	18	1	0	14	0	7	0
1	136806780	1_136806780	1499	926	1037	717	1184	1135	813	664	996.875	814	336	192	227	564	556	274	112									136806560	136807761	0.35896	ID=promoter_02530;
1	136820822	1_136820822	1333	1080	935	801	1276	1263	960	655	1037.88	232	165	104	116	242	189	106	66									136817532	136821325	0.724237	ID=promoter_02531;
1	136822680	1_136822680	883	426	353	330	740	714	320	245	501.375	593	167	199	187	464	411	155	110				136927470	136927731	1986	ID=TE2310846	SINE/tRNA-Glu	136822064	136823423	0.337362	ID=promoter_02532;
1	136927595	1_136927595	344	948	592	505	380	346	759	415	536.125	46	164	89	70	13	31	82	39
1	136978189	1_136978189	88	244	299	223	136	140	309	147	198.25	1	9	1	7	2	15	5	4				137141152	137141397	1724	ID=TE2311295	SINE/tRNA-Glu
1	137141277	1_137141277	178	303	209	286	183	168	314	174	226.875	18	14	1	4	11	0	11	3
1	137217999	1_137217999	3511	1811	2248	1401	3700	3011	1460	844	2248.25	2566	1221	1457	970	2734	2276	992	542									137216871	137218031	0.356304	ID=promoter_02544;
1	137470161	1_137470161	134	146	108	134	106	55	67	62	101.5	11	24	0	9	3	1	6	6
1	137654017	1_137654017	672	600	618	420	534	690	355	245	516.75	15	24	170	88	15	28	60	20									137653405	137654880	0.277631	ID=promoter_02561;
1	137668940	1_137668940	2152	3342	1950	1885	2153	1773	2076	499	1978.75	1390	1071	985	885	1491	1275	962	292				138204224	138204370	310	ID=TE2312890	LTR/ERVL	137668316	137669514	0.270806	ID=promoter_02562;
1	138204246	1_138204246	324	282	319	193	355	302	247	164	273.25	26	88	89	26	44	62	22	44				138287103	138287191	255	ID=TE2313001	DNA/Maverick
1	138287147	1_138287147	104	359	312	231	170	246	329	236	248.375	13	41	15	79	22	21	50	50				138641671	138641917	1376	ID=TE2313442	SINE/tRNA-Glu
1	138641700	1_138641700	65	192	207	173	120	110	295	113	159.375	0	2	1	2	2	0	2	2				138788289	138788535	1376	ID=TE2313606	SINE/tRNA-Glu
1	138788499	1_138788499	69	111	94	98	58	81	148	62	90.125	11	12	5	5	2	1	22	32
1	139279864	1_139279864	323	279	258	234	325	269	232	102	252.75	0	2	0	0	0	0	0	0				139337658	139337829	608	ID=TE2314292	DNA/hAT-Charlie
1	139337827	1_139337827	0	0	0	0	0	0	0	0	0	0	0	0	0	0	0	0	0
1	139456000	1_139456000	337	306	235	214	325	305	237	118	259.625	0	1	5	5	0	1	2	0	139437519	139514080	ID=ENSP00000310244;RASGRP1;NM_005739;
1	139744009	1_139744009	904	469	663	324	716	622	433	281	551.5	758	297	511	213	606	514	279	176									139742747	139745058	0.547585	ID=promoter_02573;
1	139808483	1_139808483	58	59	76	35	52	75	37	33	53.125	7	1	38	7	8	19	4	0
1	139926357	1_139926357	31	125	134	62	28	55	122	54	76.375	0	0	0	17	3	13	21	13				140053043	140053126	270	ID=TE2315328	LINE/LINE
1	140053056	1_140053056	0	0	0	0	0	0	0	0	0	0	0	0	0	0	0	0	0
1	140991899	1_140991899	2	13	8	3	8	14	17	27	11.5	0	0	0	0	0	0	4	0	140989827	141052521	ID=ENSP00000272369-D2;MEIS1;NM_002398;
1	141445973	1_141445973	25	65	34	21	25	8	99	18	36.875	2	3	0	0	6	0	11	1				142478944	142479035	322	ID=TE2317975	DNA/hAT-Charlie
1	142479003	1_142479003	1	4	7	8	1	4	4	2	3.875	0	0	0	0	0	0	0	0
1	143484743	1_143484743	104	273	179	233	154	161	251	129	185.5	0	0	0	0	2	0	2	1
1	143517320	1_143517320	81	177	117	92	74	83	139	120	110.375	1	10	0	4	0	2	4	2
1	143611794	1_143611794	78	197	164	152	92	102	159	128	134	0	1	7	0	0	0	0	0
1	143652570	1_143652570	77	262	153	186	146	139	207	110	160	2	8	3	1	0	1	6	0	143643157	143723802	ID=ENSP00000156471;AQR;NM_014691;	143669407	143669548	733	ID=TE2319333	SINE/tRNA-Glu
1	143669472	1_143669472	79	195	117	116	79	111	185	102	123	0	1	1	0	0	1	0	1	143643157	143723802	ID=ENSP00000156471;AQR;NM_014691;
1	143802573	1_143802573	86	193	166	138	110	108	147	109	132.125	0	1	1	2	4	2	1	0
1	143840585	1_143840585	81	248	182	173	127	120	219	108	157.25	4	3	4	3	1	1	4	1				143871317	143871458	733	ID=TE2319576	SINE/tRNA-Glu
1	143871382	1_143871382	84	169	113	112	76	111	165	102	116.5	1	10	2	0	1	5	4	12
1	143943380	1_143943380	4919	2534	2164	1983	4464	3588	1918	1277	2855.88	2273	1061	1031	852	2106	1680	859	597									143942933	143944488	0.443587	ID=promoter_02598;
1	144293331	1_144293331	50	148	44	43	59	37	73	27	60.125	8	33	0	10	14	12	18	2
1	144323484	1_144323484	197	257	311	176	234	256	318	113	232.75	43	20	31	10	70	35	46	15
1	144384964	1_144384964	19	40	9	28	15	27	21	88	30.875	1	0	0	0	0	4	6	2	144323569	144617938	ID=ENSP00000333950;FMN1;NM_001103184;
1	144455036	1_144455036	10	36	6	8	14	10	41	9	16.75	0	1	0	1	0	0	0	0	144323569	144617938	ID=ENSP00000333950;FMN1;NM_001103184;
1	144649625	1_144649625	47	110	130	76	64	41	132	48	81	0	20	16	13	0	0	37	1
1	144773023	1_144773023	678	305	260	272	534	442	293	239	377.875	510	170	175	106	353	260	111	57									144772465	144773297	0.195994	ID=promoter_02603;
1	144955928	1_144955928	428	130	105	115	311	273	108	84	194.25	195	58	12	32	121	131	36	28				145053312	145053474	660	ID=TE2321340	DNA/hAT-Charlie	144955679	144957197	0.369142	ID=promoter_02605;
1	145053352	1_145053352	910	494	339	492	937	747	485	256	582.5	7	26	0	43	5	10	28	39	145050530	145113076	ID=ENSP00000303830-D4;INSR;NM_000208;
1	145293025	1_145293025	11	22	2	8	41	44	11	14	19.125	3	7	0	1	29	32	3	0
1	145338674	1_145338674	2	40	33	40	192	173	89	26	74.375	0	5	7	10	179	130	46	0				145448447	145448702	1613	ID=TE2321778	SINE/tRNA-Glu
1	145448537	1_145448537	1	7	0	0	1	3	3	0	1.875	0	0	0	0	0	0	0	0
1	145469173	1_145469173	1327	756	791	496	1649	1388	693	328	928.5	1257	639	725	458	1544	1292	615	232				145562461	145563213	1093	ID=TE2321946	LINE/L1	145468597	145469889	0.353017	ID=promoter_02614;
1	145562864	1_145562864	6	66	45	57	15	12	82	5	36	0	4	9	17	1	0	18	0
1	145871685	1_145871685	918	929	1133	699	767	767	1095	554	857.75	70	121	186	91	79	69	152	77
1	145970125	1_145970125	109	136	209	124	78	105	123	86	121.25	14	34	0	26	10	7	3	2
1	146045489	1_146045489	173	135	57	115	155	162	149	27	121.625	0	0	1	1	0	0	0	0
1	146161826	1_146161826	58	109	109	43	43	26	69	23	60	7	11	21	0	0	2	0	0				146341398	146341501	323	ID=TE2323021	DNA/Tip100
1	146341469	1_146341469	0	0	0	0	0	0	0	0	0	0	0	0	0	0	0	0	0
1	146450843	1_146450843	21	65	39	35	27	27	53	19	35.75	1	3	1	0	2	0	9	3				146573241	146573488	1339	ID=TE2323327	SINE/tRNA-Glu
1	146573442	1_146573442	186	261	177	117	168	106	193	76	160.5	9	3	6	6	20	10	14	0				146630363	146630593	1374	ID=TE2323398	SINE/tRNA-Glu
1	146630538	1_146630538	1	1	0	7	5	0	7	0	2.625	0	0	0	0	0	0	0	0
1	146680714	1_146680714	658	453	237	259	659	596	293	113	408.5	361	203	78	93	359	338	84	23				146930280	146930518	1580	ID=TE2323838	SINE/tRNA-Glu	146679980	146681796	0.591278	ID=promoter_02621;
1	146930407	1_146930407	44	139	176	104	64	65	172	108	109	0	12	19	11	9	5	1	1
1	146943698	1_146943698	104	86	37	60	101	71	39	16	64.25	2	0	0	0	0	1	0	0
1	146949243	1_146949243	158	200	543	156	157	156	183	136	211.125	16	6	10	16	12	8	8	0				147036540	147036820	2144	ID=TE2323988	SINE/tRNA-Glu
1	147036673	1_147036673	492	861	705	700	498	580	862	378	634.5	28	85	18	34	21	17	17	2
1	147329422	1_147329422	26	39	42	42	26	29	25	45	34.25	4	0	24	1	3	0	6	10				147357694	147357898	343	ID=TE2324431	LINE/L1
1	147357897	1_147357897	143	266	213	206	114	145	233	137	182.125	0	10	2	12	0	6	0	0
1	147444040	1_147444040	66	87	74	21	77	30	68	30	56.625	2	2	36	0	0	2	14	0
1	147466119	1_147466119	298	629	498	423	259	265	546	284	400.25	17	50	93	39	18	4	60	1
1	147780990	1_147780990	145	56	47	6	103	98	9	47	63.875	135	44	0	0	92	93	1	5				147929941	147930004	283	ID=TE2325362	DNA/Maverick
1	147929976	1_147929976	118	194	132	155	68	87	148	77	122.375	2	39	1	21	1	4	28	1
1	148365714	1_148365714	109	161	153	148	3027	3156	2084	791	1203.62	1	28	2	18	2918	3071	1917	717	148288484	148368148	ID=ENSP00000382953;;;
1	148368622	1_148368622	908	817	666	589	836	796	818	228	707.25	94	114	115	62	74	72	95	30				148474298	148474559	2065	ID=TE2326231	SINE/tRNA-Glu
1	148474438	1_148474438	185	249	197	165	95	137	218	84	166.25	60	28	15	45	6	7	22	0				148494629	148494891	1459	ID=TE2326243	SINE/tRNA-Glu
1	148494833	1_148494833	2	22	10	22	8	1	9	10	10.5	0	2	0	0	4	0	0	0
1	148537500	1_148537500	124	274	332	266	78	92	224	248	204.75	13	46	2	18	5	9	14	26
1	148851301	1_148851301	415	173	140	137	58	98	119	40	147.5	9	1	1	2	2	0	6	0				149178481	149178711	1311	ID=TE2327282	LINE/L1	148850861	148851722	0.150577	ID=promoter_02636;
1	149178568	1_149178568	48	241	174	207	83	84	152	104	136.625	4	32	21	27	6	2	31	3
1	150331677	1_150331677	371	547	449	368	350	242	488	284	387.375	101	85	88	87	69	73	93	58
1	150522614	1_150522614	192	454	167	133	221	284	221	111	222.875	10	29	18	27	13	9	10	2				150727604	150727805	1304	ID=TE2724122	SINE/tRNA-Glu
1	150727720	1_150727720	350	449	451	334	246	297	477	339	367.875	55	57	57	44	15	31	76	18
1	150959413	1_150959413	1670	1487	1315	1108	1678	1596	1264	627	1343.12	3	15	0	3	31	35	7	2									150958898	150962105	0.837245	ID=promoter_02654;
1	151012292	1_151012292	1724	1422	1369	1195	1638	1559	1269	648	1353	9	37	34	47	39	45	45	4	150977423	151014900	ID=ENSP00000372358;OTUD7A;;	151218562	151218821	2070	ID=TE2724949	SINE/tRNA-Glu	151011777	151016046	0.891373	ID=promoter_02655;
1	151218674	1_151218674	537	696	700	599	645	845	1076	354	681.5	0	12	0	6	6	8	0	2				151319362	151319913	2585	ID=TE2725149	LINE/L1
1	151319878	1_151319878	13	89	71	88	34	27	57	56	54.375	0	0	0	0	0	0	0	0
1	151658970	1_151658970	462	185	206	237	464	382	226	164	290.75	280	14	48	73	241	175	47	18				151708636	151708683	235	ID=TE2725777	LINE/R1	151658167	151659861	0.441508	ID=promoter_02667;
1	151708660	1_151708660	71	20	45	38	115	72	48	39	56	5	2	0	0	0	2	0	0
1	151832977	1_151832977	473	175	222	222	407	277	267	132	271.875	25	8	23	26	39	2	16	0									151832159	151833868	0.438237	ID=promoter_02669;
1	151869933	1_151869933	611	521	341	361	519	523	411	279	445.75	167	93	38	45	143	137	50	39
1	152017118	1_152017118	19	19	15	7	19	18	15	26	17.25	0	0	0	0	1	0	2	0
1	152074864	1_152074864	64	83	101	107	65	54	118	37	78.625	8	0	1	1	5	1	1	0
1	152189893	1_152189893	64	141	87	90	47	94	114	77	89.25	15	19	6	3	4	15	4	41
1	152286945	1_152286945	38	150	89	67	36	67	132	82	82.625	0	0	0	0	0	0	3	0
1	152468971	1_152468971	53	161	102	76	42	61	127	114	92	2	5	4	0	1	2	10	14
1	152479019	1_152479019	67	67	44	9	60	44	14	26	41.375	0	0	11	0	0	0	1	0				152598459	152598820	828	ID=TE2727147	LINE/L1
1	152598519	1_152598519	438	93	245	100	92	123	100	87	159.75	8	0	27	15	17	34	16	0				153197531	153197930	642	ID=TE2728014	DNA/Charlie
1	153197746	1_153197746	57	149	91	80	46	39	143	59	83	6	8	24	13	1	7	24	7
1	153247535	1_153247535	277	394	377	249	371	192	268	413	317.625	14	18	0	12	9	15	22	5
1	153275535	1_153275535	1471	811	678	589	1407	1175	612	379	890.25	95	74	30	45	61	25	26	11									153275240	153277596	0.540271	ID=promoter_02679;
1	153284429	1_153284429	204	132	148	132	142	135	118	97	138.5	1	2	0	0	0	0	0	0
1	153323157	1_153323157	161	133	164	100	92	106	88	73	114.625	0	0	6	2	0	0	0	0
1	153355056	1_153355056	479	673	487	409	415	484	361	273	447.625	10	21	56	30	23	33	38	11				153365949	153366215	502	ID=TE2728180	LINE/L1	153354587	153355276	0.137669	ID=promoter_02683;
1	153366151	1_153366151	0	0	0	0	0	0	0	0	0	0	0	0	0	0	0	0	0
1	153393310	1_153393310	14	15	0	19	7	14	12	25	13.25	0	0	0	1	0	0	0	0
1	153410550	1_153410550	218	335	169	117	340	216	157	64	202	139	132	79	14	210	105	24	16
1	153515540	1_153515540	15	21	1	29	10	17	19	22	16.75	0	8	0	2	0	0	0	0
1	153533937	1_153533937	55	96	111	55	82	92	162	67	90	2	0	12	0	3	7	4	14									153532108	153534442	0.378938	ID=promoter_02700;
1	153536221	1_153536221	221	109	190	99	124	96	131	97	133.375	15	3	8	0	12	6	0	3
1	153593152	1_153593152	9	10	0	4	1	7	4	4	4.875	0	6	0	0	0	6	0	0									153592268	153593987	0.583772	ID=promoter_02701;
1	153704184	1_153704184	366	174	402	297	392	314	272	118	291.875	153	65	124	50	169	134	74	1									153703731	153705403	0.3798	ID=promoter_02703;
1	153709062	1_153709062	33	61	75	45	47	70	97	52	60	0	0	0	0	0	0	0	0
1	153723426	1_153723426	266	246	219	113	213	227	217	64	195.625	2	42	24	0	8	18	2	3
1	153742126	1_153742126	38	60	99	38	59	80	120	64	69.75	1	0	0	0	0	1	1	0
1	153794215	1_153794215	129	205	214	126	172	182	190	52	158.75	12	22	83	13	10	15	19	1
1	153802127	1_153802127	126	235	106	145	80	138	141	152	140.375	6	21	1	23	8	35	15	4
1	153850667	1_153850667	81	147	205	131	169	79	179	96	135.875	33	81	103	15	51	27	47	7
1	153887946	1_153887946	37	66	83	40	57	63	99	45	61.25	0	1	0	0	0	3	0	0
1	153970010	1_153970010	166	371	361	236	181	181	315	132	242.875	6	29	18	30	3	10	24	2
1	154014280	1_154014280	164	117	60	70	86	69	103	20	86.125	113	13	0	9	57	38	16	1				154091378	154091574	538	ID=TE2728745	DNA/Maverick
1	154091482	1_154091482	0	0	0	0	0	0	0	0	0	0	0	0	0	0	0	0	0
1	154146723	1_154146723	293	388	343	233	199	183	288	134	257.625	57	42	74	35	53	53	45	36
1	154200285	1_154200285	56	254	170	83	143	81	86	165	129.75	21	50	17	9	49	28	13	32									154199764	154200980	0.173834	ID=promoter_02722;
1	154269131	1_154269131	308	312	268	342	277	256	453	256	309	41	31	63	58	77	99	76	60
1	154271213	1_154271213	70	154	202	101	79	94	112	186	124.75	8	14	16	0	8	2	14	22
1	154408757	1_154408757	8	21	17	9	2	11	4	4	9.5	0	2	0	0	0	0	0	0
1	154447347	1_154447347	79	222	110	132	111	118	155	88	126.875	4	16	13	0	1	3	18	11
1	154540731	1_154540731	18	96	85	57	31	26	57	26	49.5	0	1	18	5	2	3	0	1
1	154856902	1_154856902	62	55	30	47	62	61	52	15	48	29	0	1	0	25	25	6	0				154963196	154963271	260	ID=TE2729637	LTR/Gypsy
1	154963211	1_154963211	3	21	4	5	7	13	16	7	9.5	0	13	0	0	1	7	0	0
1	155119567	1_155119567	686	476	245	300	481	442	343	229	400.25	448	158	74	116	241	235	90	37
1	155126593	1_155126593	68	111	215	107	53	40	156	100	106.25	15	8	46	23	8	0	27	24									155126271	155126845	0.103885	ID=promoter_02743;
1	155131152	1_155131152	77	70	56	21	89	55	39	19	53.25	2	0	6	0	3	0	0	3				155134336	155134537	409	ID=TE2729818	DNA/Maverick	155130670	155131537	0.326812	ID=promoter_02744;
1	155134526	1_155134526	0	1	0	0	7	0	1	0	1.125	0	0	0	0	0	0	0	0
1	155139604	1_155139604	221	117	155	68	258	118	86	88	138.875	0	25	0	9	5	14	14	10									155138997	155140258	0.229727	ID=promoter_02748;
1	155151202	1_155151202	446	546	456	410	456	462	506	281	445.375	6	23	0	3	1	3	1	3									155148993	155152492	0.598266	ID=promoter_02752;
1	155154781	1_155154781	59	153	51	79	63	106	82	16	76.125	21	44	6	28	21	47	25	3
1	155159830	1_155159830	220	97	116	73	183	171	95	67	127.75	0	0	9	0	6	2	3	3									155159336	155162405	0.499134	ID=promoter_02756;
1	155160151	1_155160151	387	188	42	26	318	305	55	63	173	238	129	0	7	222	217	12	44									155159336	155162405	0.499134	ID=promoter_02756;
1	155174464	1_155174464	151	350	387	145	120	135	313	145	218.25	25	53	15	8	6	31	28	7									155173994	155176171	0.339809	ID=promoter_02761;
1	155181229	1_155181229	976	1024	630	596	940	1376	941	549	879	318	232	105	124	222	334	158	71
1	155191853	1_155191853	11	9	4	21	12	22	23	12	14.25	0	0	1	8	0	0	0	1									155191485	155193299	0.282872	ID=promoter_02766;
1	155198168	1_155198168	1093	450	413	354	726	698	539	182	556.875	198	73	62	97	139	129	125	36									155197680	155198179	0.195677	ID=promoter_02768;
1	155202027	1_155202027	12	46	85	61	20	38	67	11	42.5	0	0	40	9	3	3	23	0
1	155204037	1_155204037	88	252	282	298	140	169	279	198	213.25	15	12	0	16	4	21	2	2									155203278	155204773	0.356345	ID=promoter_02772;
1	155204590	1_155204590	381	423	252	253	346	275	310	273	314.125	4	48	29	22	24	4	31	48									155203278	155204773	0.356345	ID=promoter_02772;
1	155214042	1_155214042	155	259	253	246	158	214	255	245	223.125	56	52	81	55	46	69	32	26
1	155216732	1_155216732	6738	7237	1441	1169	10168	14262	3276	1359	5706.25	1870	1927	350	235	3043	4232	963	339
1	155220834	1_155220834	333	291	420	364	293	321	577	221	352.5	8	10	5	7	3	7	8	5				155241688	155241818	395	ID=TE2729888	DNA/Maverick
1	155241706	1_155241706	45	16	17	15	40	33	24	6	24.5	0	0	0	11	0	0	13	0				155244271	155244442	236	ID=TE2729893	LTR/ERVL-MaLR
1	155244308	1_155244308	66	91	126	110	59	396	115	110	134.125	4	2	0	1	1	3	13	3
1	155259131	1_155259131	27	36	28	10	14	17	33	24	23.625	6	0	21	0	4	0	7	12									155258827	155259594	0.160715	ID=promoter_02793;
1	155383955	1_155383955	248	214	77	116	216	177	162	78	161	4	7	2	9	8	15	6	2									155383781	155384534	0.239067	ID=promoter_02802;
1	155492733	1_155492733	1369	1282	1158	933	1580	1581	2001	484	1298.5	1	7	8	12	0	3	6	8
1	155750802	1_155750802	205	400	219	177	202	182	171	113	208.625	125	100	22	41	116	75	30	3				155932479	155932729	1508	ID=TE2730571	SINE/tRNA-Glu
1	155932597	1_155932597	207	436	410	392	201	230	602	199	334.625	9	1	1	2	4	9	18	2
1	156007466	1_156007466	766	530	844	449	354	208	361	370	485.25	241	67	226	38	13	2	13	5
1	156052145	1_156052145	450	1074	1124	908	515	590	1206	557	803	141	320	423	295	153	223	395	203
1	156140620	1_156140620	509	401	265	255	559	497	234	239	369.875	38	55	1	11	20	37	17	2
1	156163602	1_156163602	455	347	552	167	438	521	310	184	371.75	5	29	3	17	12	15	31	31
1	156197187	1_156197187	30	137	100	95	69	126	126	101	98	10	23	36	20	13	8	10	1
1	156211386	1_156211386	41	21	45	56	8	25	41	112	43.625	3	0	1	0	0	0	0	2
1	156316278	1_156316278	99	133	116	101	74	72	141	125	107.625	35	29	34	31	19	23	44	2									156314339	156316711	0.551243	ID=promoter_02817;
1	156372246	1_156372246	122	282	156	219	158	199	283	140	194.875	2	36	0	19	30	7	14	16				156611781	156612020	1530	ID=TE2731180	SINE/tRNA-Glu
1	156611833	1_156611833	155	80	54	28	83	116	69	17	75.25	31	3	0	1	20	27	13	0
1	156776046	1_156776046	179	233	219	206	142	398	321	241	242.375	5	30	14	17	4	1	19	27
1	157066407	1_157066407	31	69	42	15	40	42	27	37	37.875	9	0	9	0	1	3	1	0
1	157364668	1_157364668	456	522	346	301	435	445	233	186	365.5	141	166	86	104	217	171	80	85				157732301	157732626	1101	ID=TE2732395	LTR/ERV1
1	157732402	1_157732402	178	90	309	200	353	427	184	145	235.75	62	18	97	39	29	94	28	0
1	157733860	1_157733860	18	24	29	14	14	20	17	15	18.875	8	4	17	0	7	11	6	0
1	157925097	1_157925097	184	386	260	264	162	125	341	216	242.25	24	30	21	19	7	10	9	42									157924535	157925453	0.264094	ID=promoter_02833;
1	157925164	1_157925164	692	523	259	351	546	699	273	356	462.375	359	227	114	161	281	403	123	164									157924535	157925453	0.264094	ID=promoter_02833;
1	158163928	1_158163928	672	619	625	443	673	649	443	266	548.75	82	82	81	17	82	91	40	23									158162540	158166136	0.656934	ID=promoter_02835;
1	158169750	1_158169750	847	688	807	471	792	838	689	406	692.25	395	198	267	179	319	256	252	98
1	158330326	1_158330326	29	80	98	64	66	67	69	75	68.5	1	20	21	1	9	1	2	26
1	159186401	1_159186401	38	177	129	71	48	48	95	28	79.25	0	17	16	0	2	4	1	0
1	159528913	1_159528913	322	469	195	229	283	332	255	227	289	141	115	54	51	68	75	34	30
1	159612117	1_159612117	59	66	48	24	51	14	8	0	33.75	6	31	31	9	6	6	3	0
1	160133369	1_160133369	560	508	239	280	445	675	152	204	382.875	5	34	1	28	4	1	18	22				160257543	160257802	1827	ID=TE2735214	SINE/tRNA-Glu
1	160257670	1_160257670	309	559	529	503	291	384	662	408	455.625	4	21	50	18	2	7	23	8				160454529	160455758	2011	ID=TE2735436	LINE/L1
1	160455652	1_160455652	25	99	101	80	30	37	88	113	71.625	3	21	0	13	2	4	17	0
1	160481461	1_160481461	336	364	111	211	268	362	242	94	248.5	265	192	48	132	190	284	149	46									160480170	160483020	0.682341	ID=promoter_02846;
1	161028943	1_161028943	412	589	618	413	441	469	503	204	456.125	43	37	62	38	38	27	48	31				161675850	161676108	1859	ID=TE2736918	SINE/tRNA-Glu
1	161675989	1_161675989	220	495	427	362	205	192	315	303	314.875	18	33	59	59	17	10	50	84
1	161963426	1_161963426	152	228	223	161	175	208	221	190	194.75	11	48	11	4	20	26	31	9				162157795	162158650	2727	ID=TE2737463	DNA/hAT-Charlie
1	162158627	1_162158627	72	216	156	153	121	103	212	122	144.375	12	44	26	17	25	13	12	20
1	162526814	1_162526814	2706	2007	1583	1367	2042	1876	1566	919	1758.25	2200	1107	772	612	1578	1368	631	232
1	163297719	1_163297719	137	107	131	91	111	78	82	68	100.625	0	1	0	7	0	0	0	0
1	163363519	1_163363519	129	137	145	75	112	85	87	60	103.75	0	7	12	13	1	4	12	7				164019910	164020167	2146	ID=TE2739548	SINE/tRNA-Glu
1	164020020	1_164020020	592	631	567	552	806	648	731	429	619.5	1	8	0	9	0	0	0	1				165268480	165268605	341	ID=TE2741000	SINE/tRNA-Glu
1	165268548	1_165268548	24	63	0	24	62	31	4	1	26.125	22	28	0	0	37	22	0	0				165604174	165604386	836	ID=TE2741429	SINE/tRNA-Glu
1	165604334	1_165604334	276	299	222	178	274	337	243	105	241.75	8	10	5	5	7	8	0	5
1	165956335	1_165956335	678	416	194	201	480	655	251	255	391.25	101	67	43	23	99	222	71	44									165955867	165958033	0.668804	ID=promoter_02864;
1	166484594	1_166484594	890	757	581	577	1027	756	665	390	705.375	371	226	174	211	508	325	243	103				166694767	166695016	2093	ID=TE2743045	SINE/tRNA-Glu	166482686	166484644	0.490346	ID=promoter_02871;
1	166694877	1_166694877	371	626	610	580	406	512	645	413	520.375	6	36	0	67	5	10	27	13	166681872	166740372	ID=ENSP00000262717;CDH20;NM_031891;
1	166771784	1_166771784	223	618	452	367	267	305	541	294	383.375	18	51	30	22	26	17	30	38				166908095	166908349	2193	ID=TE2743306	SINE/tRNA-Glu
1	166908202	1_166908202	568	849	834	675	785	865	1161	366	762.875	0	10	4	13	20	12	7	10
1	166917119	1_166917119	86	95	74	76	64	49	97	47	73.5	0	4	0	0	0	0	2	0				167011803	167012091	867	ID=TE2743411	LINE/L1
1	167012042	1_167012042	51	31	40	57	34	39	53	28	41.625	13	7	0	2	1	22	0	3
1	167064287	1_167064287	71	87	90	79	63	57	87	45	72.375	0	6	0	7	3	4	7	2				167198582	167198878	934	ID=TE2743608	LINE/L1
1	167198624	1_167198624	35	55	81	58	75	34	53	41	54	14	19	0	1	43	16	2	19
1	167392060	1_167392060	40	119	99	44	60	49	63	17	61.375	5	0	26	0	11	13	4	0				167557247	167557493	1744	ID=TE2744057	SINE/tRNA-Glu
1	167557373	1_167557373	209	335	522	361	782	568	558	258	449.125	11	40	40	17	21	8	36	24
1	167857037	1_167857037	13140	10986	11659	8286	15168	15148	19543	7028	12619.8	11060	9234	9890	7035	12820	12760	16638	5669									167856668	167857250	0.094252	ID=promoter_02876;
1	167913137	1_167913137	26	23	45	11	5	47	16	15	23.5	13	0	11	0	0	7	3	0				168000358	168000618	2006	ID=TE2744699	SINE/tRNA-Glu
1	168000471	1_168000471	24	41	30	48	29	30	52	18	34	0	0	0	0	0	0	0	0	168000039	168001387	ID=ENSP00000382554-D1019;;
1	168059229	1_168059229	528	365	269	168	379	355	261	128	306.625	264	110	59	76	168	156	60	13				168118517	168118780	2131	ID=TE2744899	SINE/tRNA-Glu	168059023	168059605	0.094252	ID=promoter_02877;
1	168118633	1_168118633	25	39	34	41	24	43	59	13	34.75	4	0	1	1	0	3	2	0	168118201	168119549	ID=ENSP00000382554-D1018;;
1	168198054	1_168198054	162	84	130	79	134	127	123	62	112.625	23	0	12	11	4	7	3	1
1	168331178	1_168331178	21	66	27	32	36	27	77	59	43.125	0	3	0	0	4	1	9	0
1	169085936	1_169085936	403	492	430	314	166	207	191	154	294.625	20	42	89	33	28	42	44	9
1	169209843	1_169209843	192	265	344	195	196	169	189	198	218.5	64	102	126	56	86	58	39	33	169146070	169259174	ID=ENSP00000381305;;
1	169227516	1_169227516	527	519	381	357	779	595	361	245	470.5	400	321	224	209	574	448	240	103	169146070	169259174	ID=ENSP00000381305;;
1	169282772	1_169282772	63	129	235	144	87	84	207	107	132	1	5	1	2	0	5	26	3
1	169283633	1_169283633	630	362	397	326	700	654	359	269	462.125	34	17	81	49	12	10	17	113
1	169321936	1_169321936	113	160	51	140	86	129	77	23	97.375	74	82	0	71	52	94	39	0
1	169322254	1_169322254	13	83	36	29	12	31	75	48	40.875	0	0	0	5	0	0	0	2
1	169459747	1_169459747	284	156	59	84	357	369	131	73	189.125	184	73	0	31	301	303	43	34	169323252	169528186	ID=ENSP00000350569;;NM_001144968;
1	169508974	1_169508974	125	131	101	53	80	42	115	64	88.875	0	16	1	7	4	1	15	17	169323252	169528186	ID=ENSP00000350569;;NM_001144968;
1	169844817	1_169844817	259	200	172	141	193	255	169	105	186.75	142	35	68	41	72	132	22	20
1	169968549	1_169968549	14564	12771	11137	8732	17525	17707	23297	5773	13938.2	10846	9594	8258	6587	13152	13349	17555	4228									169967330	169969052	0.406233	ID=promoter_02898;
1	170146437	1_170146437	1695	654	550	611	1727	1146	618	308	913.625	126	77	30	31	92	87	30	9									170145570	170147507	0.629323	ID=promoter_02901;
1	170255462	1_170255462	1116	1231	752	669	960	1135	831	587	910.125	309	391	160	208	272	364	202	61				170418696	170418840	407	ID=TE2748546	SINE/MIR	170254182	170255975	0.400534	ID=promoter_02904;
1	170418776	1_170418776	4516	5487	4980	3009	5130	5407	6398	2479	4675.75	14	59	14	39	18	18	53	38	170412913	170452022	ID=ENSP00000332773;IGDCC3;NM_004884;
1	170427013	1_170427013	57	38	10	35	89	30	23	19	37.625	27	10	0	0	51	8	0	0	170412913	170452022	ID=ENSP00000332773;IGDCC3;NM_004884;
1	170459628	1_170459628	202	169	268	195	274	215	209	159	211.375	107	45	85	79	125	84	74	87
1	170538091	1_170538091	3410	2030	2213	1356	3378	3435	1600	1001	2302.88	81	86	74	16	52	62	49	37									170538025	170539590	0.549509	ID=promoter_02910;
1	170727228	1_170727228	179	146	322	178	160	149	237	77	181	16	1	36	1	21	7	16	0
1	170762065	1_170762065	341	446	360	289	398	387	410	210	355.125	1	1	0	4	6	6	2	0									170762055	170763830	0.390452	ID=promoter_02914;
1	170800825	1_170800825	152	119	257	184	142	167	193	86	162.5	51	8	26	21	42	36	22	3
1	170944065	1_170944065	366	445	377	284	413	346	414	182	353.375	1	3	36	13	6	10	4	0									170944055	170945824	0.456134	ID=promoter_02916;
1	171248738	1_171248738	230	802	682	697	375	391	974	503	581.75	46	96	46	79	59	48	90	61
1	171491931	1_171491931	0	0	1	0	0	0	4	0	0.625	0	0	0	0	0	0	0	0
1	171664933	1_171664933	669	889	831	662	732	821	942	523	758.625	5	8	7	5	11	6	10	7
1	171769932	1_171769932	625	908	888	670	773	851	970	467	769	6	10	22	12	25	11	27	6
1	171795974	1_171795974	199	183	129	65	249	204	109	56	149.25	111	51	12	5	124	88	24	1
1	171944137	1_171944137	831	318	469	245	528	671	327	107	437	4	11	17	2	5	1	0	0
1	172044900	1_172044900	117	203	122	108	184	144	129	135	142.75	0	1	2	0	1	1	0	0
1	172079549	1_172079549	189	274	221	156	73	89	139	130	158.875	16	20	21	23	0	6	8	45
1	172178277	1_172178277	108	221	142	122	139	123	151	118	140.5	2	0	19	10	1	7	7	0
1	172251485	1_172251485	50	102	87	50	48	68	81	115	75.125	6	3	0	4	3	1	11	2
1	172599622	1_172599622	401	515	311	319	417	471	403	181	377.25	6	32	3	17	20	23	56	48				172646855	172647134	2060	ID=TE2752260	SINE/tRNA-Glu	172599177	172600700	0.44464	ID=promoter_02937;
1	172646996	1_172646996	38	162	133	76	47	61	131	49	87.125	1	0	1	0	1	1	0	0
1	172807533	1_172807533	206	387	183	225	249	195	263	132	230	11	9	1	31	11	5	33	0	172786567	172954179	ID=ENSP00000342101;MAP2K5;;	172817636	172817915	2265	ID=TE2752477	SINE/tRNA-Glu
1	172817776	1_172817776	315	426	587	454	319	370	328	342	392.625	10	15	0	4	2	1	8	2	172786567	172954179	ID=ENSP00000342101;MAP2K5;;
1	172933624	1_172933624	10	60	31	32	11	15	43	7	26.125	0	0	0	0	1	0	3	0	172786567	172954179	ID=ENSP00000342101;MAP2K5;;
1	172976682	1_172976682	450	281	233	234	356	547	262	215	322.25	147	65	58	57	117	230	60	64	172974629	172982724	ID=ENSP00000369374;LBXCOR1;;						172973919	172979580	0.910275	ID=promoter_02940;
1	173373011	1_173373011	82	237	184	123	107	125	152	115	140.625	0	0	0	4	0	1	0	0
1	173532795	1_173532795	89	225	183	114	97	108	143	109	133.5	5	11	12	11	2	5	6	1	173488393	173570628	ID=ENSP00000327290;ITGA11;NM_001004439;
1	173815779	1_173815779	14	76	85	64	49	44	64	35	53.875	0	3	15	5	0	0	14	0
1	173848260	1_173848260	585	355	238	234	438	429	282	193	344.25	5	9	5	15	15	12	23	30
1	174079212	1_174079212	53	63	88	71	58	37	127	19	64.5	11	0	29	10	2	0	50	0
1	174193921	1_174193921	1535	876	798	722	2254	1779	828	334	1140.75	811	372	421	359	1423	1047	404	138									174192553	174196193	0.693201	ID=promoter_02958;
1	174265043	1_174265043	33	58	52	55	53	34	77	31	49.125	0	1	0	0	1	1	4	1
1	174293060	1_174293060	2583	1591	1544	1390	2408	2531	1942	712	1837.62	1176	802	670	711	1232	1253	1025	320				174887380	174887690	804	ID=TE2755901	LTR/ERV1	174289564	174294435	0.857722	ID=promoter_02959;
1	174887581	1_174887581	37	166	63	155	95	75	117	158	108.25	3	32	12	32	23	3	23	25
1	174897082	1_174897082	41	49	53	30	31	56	96	64	52.5	17	1	31	0	9	20	10	0
1	175065222	1_175065222	27	33	30	45	77	52	76	23	45.375	13	12	15	16	34	23	30	0
1	175103724	1_175103724	14	43	96	102	22	12	105	67	57.625	0	0	0	5	0	0	2	17
1	175120593	1_175120593	224	271	521	287	274	168	220	212	272.125	51	30	138	93	45	43	68	42
1	175182077	1_175182077	20	16	9	1	17	7	24	43	17.125	4	0	0	0	0	0	0	0
1	175209765	1_175209765	0	3	0	11	0	1	6	0	2.625	0	0	0	9	0	0	5	0
1	175257979	1_175257979	48	143	128	110	69	42	110	111	95.125	2	15	13	25	13	5	21	2
1	175376983	1_175376983	141	98	111	73	80	144	75	82	100.5	2	0	1	0	1	0	0	1				175410235	175410525	916	ID=TE2756586	LINE/L1
1	175410465	1_175410465	25	41	33	25	22	32	46	29	31.625	0	0	0	0	0	0	0	0
1	175535362	1_175535362	1599	701	687	558	1559	859	527	472	870.25	2	2	1	3	1	0	1	4
1	175608979	1_175608979	1535	625	707	593	1561	921	557	466	870.625	14	19	12	16	18	21	17	13
1	175645635	1_175645635	134	114	135	83	118	134	88	71	109.625	39	3	27	10	25	26	2	2				175680826	175681116	886	ID=TE2756944	LINE/L1
1	175681056	1_175681056	16	52	29	27	22	30	32	42	31.25	3	6	4	0	0	7	0	1
1	175850962	1_175850962	602	446	205	269	377	376	270	135	335	460	181	4	51	266	187	41	43									175850712	175851301	0.102152	ID=promoter_02979;
1	175871097	1_175871097	179	474	449	334	175	209	497	260	322.125	4	11	8	9	1	3	23	5
1	175921140	1_175921140	4698	3650	3196	2529	4851	5207	4506	1043	3710	13	33	64	45	14	23	62	6
1	175934905	1_175934905	1311	587	551	376	1210	933	316	192	684.5	76	70	12	21	80	64	2	6
1	176524023	1_176524023	58	38	75	48	73	50	67	29	54.75	0	0	0	0	0	0	0	0
1	176661824	1_176661824	59	57	79	48	54	58	68	39	57.75	15	2	20	7	14	15	15	5				176759436	176759473	267	ID=TE2758409	LINE/L1
1	176759459	1_176759459	55	154	154	70	94	31	91	86	91.875	8	49	0	1	9	1	12	4				176820420	176820626	298	ID=TE2758499	SINE/MIR
1	176820591	1_176820591	377	1009	704	715	483	692	897	517	674.25	6	70	47	41	38	101	56	11
1	177020914	1_177020914	32	49	87	63	43	30	35	39	47.25	6	4	37	22	5	10	4	17
1	177224346	1_177224346	48	136	154	121	80	26	100	57	90.25	9	8	1	15	5	0	10	1				177565345	177565570	509	ID=TE2759631	LTR/ERVL
1	177565476	1_177565476	355	404	312	247	363	322	310	177	311.25	5	17	7	6	6	3	13	3				177625424	177625675	1659	ID=TE2759733	SINE/tRNA-Glu
1	177625563	1_177625563	46	92	84	76	49	74	86	20	65.875	2	0	0	3	0	1	0	0				177800615	177800840	509	ID=TE2760043	LTR/ERVL
1	177800746	1_177800746	342	376	321	248	334	283	324	175	300.375	7	26	6	17	17	16	18	14
1	178975960	1_178975960	85	60	41	22	48	58	18	44	47	2	0	7	0	0	0	4	0				179444483	179446061	12439	ID=TE2762260	LINE/L1
1	179444616	1_179444616	177	317	259	255	53	62	150	65	167.25	55	143	82	105	10	21	48	21
1	180422044	1_180422044	514	1683	1468	1154	556	603	1421	1116	1064.38	45	391	336	306	106	76	416	224
1	180579195	1_180579195	669	345	419	221	581	559	266	257	414.625	66	35	3	18	49	51	19	44									180578609	180581108	0.602885	ID=promoter_03005;
1	182448684	1_182448684	337	340	247	158	73	118	75	69	177.125	130	95	103	21	38	89	19	0
1	183464550	1_183464550	109	281	295	245	99	110	281	129	193.625	19	64	21	38	6	7	32	23
1	183501106	1_183501106	622	334	648	367	552	527	388	123	445.125	324	171	314	153	258	256	174	11									183500141	183501674	0.484421	ID=promoter_03011;
1	183607524	1_183607524	1318	747	561	747	1215	1168	746	329	853.875	702	350	157	273	658	661	310	132				183762881	183763135	2014	ID=TE3131163	SINE/tRNA-Glu	183607004	183608496	0.487146	ID=promoter_03013;
1	183763007	1_183763007	324	399	480	411	315	299	514	247	373.625	20	33	8	12	16	10	8	5
1	184511121	1_184511121	25	0	26	11	34	47	0	0	17.875	1	0	0	1	3	14	0	0				184756892	184756970	230	ID=TE3132492	LTR/ERV1
1	184756968	1_184756968	2	7	0	0	2	0	3	0	1.75	0	0	0	0	0	0	0	0
1	186097334	1_186097334	84	81	11	20	79	83	14	10	47.75	1	1	0	0	0	9	0	0
1	186237246	1_186237246	868	667	536	488	687	521	563	325	581.875	391	190	195	152	268	215	270	40									186235185	186238288	0.754399	ID=promoter_03019;
1	187616792	1_187616792	50	61	53	19	59	35	17	20	39.25	0	0	0	0	4	0	0	0
1	187775948	1_187775948	59	80	68	19	46	30	35	22	44.875	0	12	11	0	3	0	0	0
1	187872751	1_187872751	153	81	30	42	132	93	59	2	74	124	53	21	32	100	72	39	0									187871987	187873034	0.346085	ID=promoter_03020;
1	187893948	1_187893948	668	278	254	219	573	594	303	123	376.5	496	154	134	124	449	465	194	64									187893153	187895239	0.665295	ID=promoter_03022;
1	187905006	1_187905006	1443	1257	989	875	1180	1144	947	495	1041.25	555	288	225	223	462	440	177	130	187898848	187907020	ID=ENSP00000298292;C14orf104;NM_018139;
1	187924506	1_187924506	185	515	334	453	164	174	448	289	320.25	5	25	2	41	12	11	43	20	187915443	187941774	ID=ENSP00000216367;POLE2;NM_002692;
1	187961535	1_187961535	1069	831	796	670	1177	931	642	284	800	668	331	412	301	649	525	271	69									187961087	187962349	0.58634	ID=promoter_03025;
1	188197741	1_188197741	10	37	22	56	14	23	31	13	25.75	0	0	0	0	1	0	0	1				188234836	188235097	2044	ID=TE3137167	SINE/tRNA-Glu	188197245	188198404	0.402397	ID=promoter_03032;
1	188234950	1_188234950	376	652	615	509	486	524	691	454	538.375	8	27	33	16	17	25	22	41
1	188264859	1_188264859	24	44	21	38	40	25	25	5	27.75	1	12	1	11	0	1	2	0									188264295	188266105	0.740092	ID=promoter_03035;
1	188863975	1_188863975	174	579	218	258	174	188	298	218	263.375	3	103	6	11	16	29	50	27
1	189941425	1_189941425	496	333	241	262	440	364	213	331	335	65	33	30	31	88	60	32	40									189940335	189941617	0.497799	ID=promoter_03050;
1	190065807	1_190065807	111	1144	264	442	997	1221	1070	375	703	39	697	69	263	716	884	686	203
1	190346168	1_190346168	5	3	7	25	10	0	6	5	7.625	0	0	0	0	2	0	0	0
1	190490656	1_190490656	465	897	856	660	356	422	947	601	650.5	37	132	142	117	44	39	156	98
1	190524636	1_190524636	0	6	6	5	1	0	4	26	6	0	0	0	3	0	0	0	1				190963898	190964147	1676	ID=TE3141261	SINE/tRNA-Glu
1	190963957	1_190963957	400	297	262	264	436	361	372	126	314.75	0	2	26	1	3	5	2	6
1	191898026	1_191898026	75	221	133	184	85	86	177	101	132.75	8	43	27	32	4	8	37	44
1	192501929	1_192501929	193	142	137	91	238	188	140	89	152.25	137	58	59	55	153	131	70	44									192499655	192502739	0.676539	ID=promoter_03077;
1	192587587	1_192587587	0	0	0	0	0	0	0	0	0	0	0	0	0	0	0	0	0
1	192829463	1_192829463	534	244	125	187	442	467	196	127	290.25	72	21	22	26	55	88	61	11				192924016	192924278	1802	ID=TE3143959	SINE/tRNA-Glu	192828451	192830149	0.470405	ID=promoter_03078;
1	192924145	1_192924145	23	75	28	23	16	7	19	1	24	0	0	1	0	0	0	0	0	192873168	193009023	ID=ENSP00000353793;WDHD1;NM_007086;	193048135	193048400	2026	ID=TE3144179	SINE/tRNA-Glu
1	193048261	1_193048261	221	464	275	280	204	183	283	160	258.75	4	47	26	32	5	7	45	18				193073819	193074081	2051	ID=TE3144215	SINE/tRNA-Glu
1	193073948	1_193073948	963	978	1060	835	1090	1281	1376	569	1019	17	53	5	34	6	3	16	4
1	193128523	1_193128523	648	581	714	467	573	650	414	284	541.375	458	177	291	142	370	414	77	89				193174784	193175291	1655	ID=TE3144443	LINE/L1
1	193174927	1_193174927	278	917	672	717	306	399	948	442	584.875	36	132	49	94	41	45	159	37
1	193621103	1_193621103	45	101	71	25	53	59	34	20	51	0	19	0	0	1	0	0	0				193712693	193713212	519	ID=TE3145308	LINE/L2
1	193712903	1_193712903	85	203	176	146	73	82	156	146	133.375	10	46	62	48	8	18	20	41				193745234	193745482	1517	ID=TE3145363	SINE/tRNA-Glu
1	193745357	1_193745357	341	495	379	303	401	402	495	245	382.625	8	20	1	16	8	1	3	1
1	193886616	1_193886616	63	108	220	87	55	46	87	40	88.25	4	18	21	5	2	6	6	12
1	194134902	1_194134902	236	129	115	98	253	126	86	45	136	1	0	1	0	2	0	7	1
1	194402620	1_194402620	80	75	79	99	37	40	77	52	67.375	6	0	0	13	1	0	0	1									194401967	194403242	0.392999	ID=promoter_03089;
1	194667631	1_194667631	857	991	776	789	765	777	993	575	815.375	34	70	26	67	40	43	67	50				194689528	194689718	1088	ID=TE3146537	SINE/tRNA-Glu	194667144	194668691	0.410658	ID=promoter_03095;
1	194689716	1_194689716	899	1198	1008	867	823	833	1216	559	925.375	86	70	83	51	29	4	81	24
1	194842854	1_194842854	11	27	54	17	3	11	14	9	18.25	4	5	23	0	0	1	1	0
1	194859000	1_194859000	364	138	749	92	41	41	86	18	191.125	4	11	14	0	3	15	10	4
1	194873574	1_194873574	24	67	35	39	21	14	37	36	34.125	0	23	1	0	1	0	1	1				194972430	194972692	2027	ID=TE3146934	SINE/tRNA-Glu
1	194972545	1_194972545	260	370	377	382	296	343	427	200	331.875	8	3	5	17	2	7	0	20
1	194994228	1_194994228	94	73	26	28	83	103	20	4	53.875	76	45	0	7	54	82	4	1
1	195009809	1_195009809	0	0	0	0	0	0	0	0	0	0	0	0	0	0	0	0	0
1	195018915	1_195018915	634	467	260	352	651	473	342	180	419.875	268	136	55	86	236	133	101	60				196391423	196391681	1732	ID=TE3149047	SINE/tRNA-Glu	195017246	195019395	0.506106	ID=promoter_03096;
1	196391458	1_196391458	438	628	538	405	437	424	662	408	492.5	10	0	20	1	1	0	2	0
1	196856968	1_196856968	125	336	418	290	189	181	370	124	254.125	3	4	20	20	7	3	7	6
1	197214771	1_197214771	378	150	142	148	292	252	104	173	204.875	187	83	78	121	142	107	23	83									197212486	197214946	0.47364	ID=promoter_03109;
1	197306035	1_197306035	253	667	457	415	341	289	644	309	421.875	1	64	27	38	23	38	39	28	197289299	197385268	ID=ENSP00000378557;DAAM1;NM_014992;
1	197398337	1_197398337	275	126	96	61	257	257	117	27	152	227	89	53	30	197	179	60	6									197398169	197400635	0.468262	ID=promoter_03110;
1	197483808	1_197483808	544	1507	1624	1524	630	713	1771	1037	1168.75	310	912	828	886	387	418	1002	620
1	197614608	1_197614608	164	531	460	316	191	294	394	363	339.125	37	46	59	10	11	35	47	41				197930671	197930757	280	ID=TE3151115	DNA/Maverick
1	197930711	1_197930711	53	74	138	64	36	81	49	107	75.25	0	0	0	0	0	0	0	0
1	197957662	1_197957662	219	519	371	220	189	161	385	159	277.875	31	124	131	77	40	36	137	31				198009546	198009623	254	ID=TE3151213	DNA/Maverick
1	198009586	1_198009586	54	81	135	54	32	86	43	118	75.375	0	2	13	0	0	0	4	1
1	198085441	1_198085441	18	68	84	72	22	34	68	51	52.125	2	39	13	9	1	1	3	3				198119286	198119800	1879	ID=TE3151381	LTR/ERVL
1	198119442	1_198119442	42	91	53	67	55	35	57	46	55.75	29	10	9	17	18	23	5	3
1	199053428	1_199053428	1	18	15	20	15	29	18	7	15.375	0	2	0	0	0	14	9	0
1	199170423	1_199170423	819	852	947	567	661	736	745	426	719.125	439	273	451	267	394	429	295	122
1	199256723	1_199256723	869	449	388	260	608	511	221	149	431.875	420	203	153	119	301	234	92	55									199255487	199257437	0.494279	ID=promoter_03137;
1	199352114	1_199352114	320	347	318	162	275	285	221	245	271.625	10	41	2	1	12	15	49	51
1	199482381	1_199482381	266	177	155	96	224	196	152	140	175.75	104	21	0	0	101	108	16	39	199376868	199488221	ID=ENSP00000306124-D2;PRKCE;NM_005400;
1	199605258	1_199605258	23	43	13	11	16	3	13	10	16.5	0	0	0	0	0	0	0	0									199604711	199605980	0.485112	ID=promoter_03139;
1	199668562	1_199668562	206	232	233	162	206	205	221	173	204.75	21	23	27	19	37	32	20	2
1	199778351	1_199778351	18	22	15	15	10	6	19	15	15	0	1	0	0	0	0	3	0									199777042	199779123	0.607322	ID=promoter_03140;
1	199839481	1_199839481	250	67	70	69	191	126	65	13	106.375	217	30	53	54	154	113	53	5				199901646	199902040	295	ID=TE3153919	LINE/L1	199839139	199840171	0.320541	ID=promoter_03142;
1	199901764	1_199901764	787	1378	1738	1406	734	821	1477	733	1134.25	360	434	739	537	294	308	487	234
1	199904150	1_199904150	494	631	442	403	358	344	499	273	430.5	56	42	38	26	16	19	38	16
1	200211262	1_200211262	108	151	136	106	101	95	172	100	121.125	19	0	6	0	4	0	0	1
1	200321756	1_200321756	493	555	411	360	467	422	389	465	445.25	77	99	45	94	84	66	31	36									200321075	200322735	0.301517	ID=promoter_03148;
1	200550735	1_200550735	42	35	19	19	12	6	32	3	21	34	13	0	16	12	0	5	0
1	200585298	1_200585298	0	2	2	0	3	5	2	0	1.75	0	0	0	0	1	0	0	0
1	201180491	1_201180491	26	47	37	15	63	76	160	75	62.375	0	2	0	0	4	2	2	0									201180040	201189081	0.992234	ID=promoter_03156;
1	201181527	1_201181527	184	165	179	118	111	74	83	69	122.875	0	1	2	0	2	1	0	1									201180040	201189081	0.992234	ID=promoter_03156;
1	201182102	1_201182102	53	19	5	28	42	36	31	11	28.125	0	0	0	4	0	0	2	0									201180040	201189081	0.992234	ID=promoter_03156;
1	201187466	1_201187466	56	53	96	58	51	45	59	56	59.25	1	0	0	0	0	1	0	0									201180040	201189081	0.992234	ID=promoter_03156;
1	201191046	1_201191046	0	18	1	2	8	0	3	6	4.75	0	6	0	0	1	0	0	0									201189499	201191995	0.686653	ID=promoter_03157;
1	201486986	1_201486986	151	341	273	254	249	180	337	169	244.25	0	1	0	1	1	0	3	5
1	201639350	1_201639350	164	344	284	243	228	201	302	174	242.5	3	28	2	5	11	3	18	5
1	202349825	1_202349825	96	155	145	148	71	68	259	61	125.375	3	17	21	10	5	5	25	1
1	202767700	1_202767700	92	142	85	71	42	68	124	73	87.125	21	9	0	0	3	8	6	0	202761009	202833400	ID=ENSP00000343925;ESR2;NM_001437;
1	203067013	1_203067013	192	161	216	133	134	126	137	111	151.25	0	13	33	8	8	4	13	0				203553462	203553720	1694	ID=TE3158881	SINE/tRNA-Glu
1	203553589	1_203553589	1231	1351	1126	1189	1320	1500	1489	647	1231.62	242	182	87	172	167	174	120	77
1	203774694	1_203774694	4676	2508	2485	1783	4591	3400	2084	828	2794.38	4	30	26	30	3	20	14	20
1	205423227	1_205423227	723	999	821	775	987	991	1337	509	892.75	13	24	15	24	14	36	47	46	205417486	205460483	ID=ENSP00000369423;;
1	206335965	1_206335965	11	19	1	11	18	26	10	11	13.375	4	0	1	4	9	5	0	0				207512130	207512175	237	ID=TE3163781	DNA/TcMar-Tc1
1	207512149	1_207512149	137	217	140	114	73	111	172	143	138.375	12	12	1	7	9	9	18	1
1	207850056	1_207850056	359	658	450	321	388	366	436	397	421.875	28	88	62	34	37	39	53	8
1	209922635	1_209922635	138	291	179	175	196	153	228	157	189.625	22	42	38	11	39	6	23	14
1	210166828	1_210166828	48	67	34	39	33	53	41	15	41.25	1	4	0	0	0	0	0	0
1	210382659	1_210382659	38	63	62	44	18	27	27	16	36.875	0	0	0	0	0	0	0	0
1	210423915	1_210423915	35	53	53	34	28	31	38	19	36.375	0	7	0	0	0	0	2	1
1	210648624	1_210648624	104	150	83	154	68	68	149	61	104.625	68	39	24	87	39	34	46	28
1	211060463	1_211060463	1129	946	1028	745	934	996	863	316	869.625	620	339	362	265	467	533	310	60				211320811	211321064	1684	ID=TE3168528	SINE/tRNA-Glu	211060357	211064083	0.740108	ID=promoter_03215;
1	211321006	1_211321006	0	25	0	6	2	1	2	0	4.5	0	17	0	0	0	0	0	0
1	211524818	1_211524818	205	268	253	151	126	206	174	104	185.875	54	30	18	47	18	54	13	1
1	212998223	1_212998223	951	691	1075	728	913	901	978	460	837.125	124	88	216	200	76	84	202	76
1	213005574	1_213005574	276	262	188	247	195	156	200	117	205.125	132	62	56	18	79	84	34	16
1	213109166	1_213109166	77	118	130	85	84	59	115	89	94.625	10	0	0	16	8	1	4	21
1	213889193	1_213889193	135	147	153	65	138	136	127	122	127.875	4	9	1	0	5	7	21	16									213888987	213891197	0.371063	ID=promoter_03227;
1	213901727	1_213901727	29	45	63	27	39	37	48	34	40.25	20	12	0	11	13	10	21	6
1	214518399	1_214518399	59	258	151	172	86	96	257	212	161.375	7	43	36	26	12	26	54	34				214995011	214995077	304	ID=TE3173776	LTR/Gypsy
1	214995011	1_214995011	57	161	115	90	56	69	98	76	90.25	5	19	22	25	1	0	15	13
1	216679697	1_216679697	854	897	598	477	773	678	624	254	644.375	0	0	3	0	1	0	1	3				216779104	216779462	1324	ID=TE3176171	LTR/ERV1	216678954	216680253	0.341569	ID=promoter_03247;
1	216779154	1_216779154	56	108	89	50	57	42	108	45	69.375	8	1	0	0	2	0	8	0				216935066	216935412	886	ID=TE3176424	LTR/ERVL-MaLR
1	216935213	1_216935213	270	521	442	427	329	341	474	292	387	63	106	11	61	85	111	82	34
1	216967686	1_216967686	862	775	631	505	850	698	541	258	640	604	535	409	327	615	429	326	157				217192456	217192900	1209	ID=TE3176771	LINE/L1	216966275	216968242	0.373955	ID=promoter_03248;
1	217192509	1_217192509	209	780	374	388	314	269	481	233	381	29	132	74	60	77	69	58	42
1	217251648	1_217251648	120	208	154	124	87	118	120	109	130	2	38	52	26	10	11	18	0
1	217357927	1_217357927	91	210	149	143	90	106	131	51	121.375	2	2	16	16	8	10	10	3
1	217488600	1_217488600	1694	1478	1149	917	1608	1455	1221	845	1295.88	531	229	184	120	372	263	191	130				217596978	217597241	1938	ID=TE3177204	SINE/tRNA-Glu	217486906	217491502	0.688665	ID=promoter_03250;
1	217597104	1_217597104	413	658	463	410	407	382	594	347	459.25	35	40	5	22	20	21	16	1
1	217809201	1_217809201	185	340	341	179	174	153	267	119	219.75	13	27	2	23	7	12	26	13
1	218146704	1_218146704	536	489	371	124	638	363	412	180	389.125	240	158	89	31	294	180	29	2
1	218217020	1_218217020	813	2273	3045	2674	985	935	3547	2038	2038.75	14	87	75	89	27	31	120	49				218848719	218848881	276	ID=TE3178624	LTR/ERVL-MaLR
1	218848762	1_218848762	27	38	0	2	16	4	54	3	18	14	8	0	0	6	0	23	0
1	220688336	1_220688336	208	427	417	250	170	1432	321	263	436	34	58	69	22	28	43	26	76
1	221943314	1_221943314	158	410	361	336	171	187	345	224	274	8	56	0	76	25	40	21	27
1	222067923	1_222067923	76	205	180	93	75	92	150	187	132.25	0	0	0	0	0	0	0	0
1	222238515	1_222238515	88	160	150	110	71	105	138	153	121.875	15	19	21	13	15	25	15	1
1	222903281	1_222903281	135	290	327	227	184	217	386	149	239.375	28	39	25	28	20	6	33	4
1	223032360	1_223032360	3807	3222	2487	1845	3892	2990	2296	1086	2703.12	7	13	23	13	7	4	30	1				223201472	223201547	244	ID=TE3183319	DNA/TcMar-Tc1
1	223201536	1_223201536	95	223	190	128	105	92	186	137	144.5	2	13	2	2	2	5	33	1	223065120	223220583	ID=ENSP00000347106;PTPRS;;
1	223470332	1_223470332	186	1858	301	1062	2900	2123	1422	642	1311.75	7	1250	40	749	2332	1646	972	386
1	223538116	1_223538116	15	92	48	71	29	28	79	25	48.375	2	7	0	1	3	1	5	4
1	224493862	1_224493862	244	348	528	473	212	206	455	301	345.875	26	100	107	113	34	32	109	63
1	224626427	1_224626427	49	77	48	35	28	40	102	84	57.875	10	10	0	8	7	1	0	0				225361421	225361674	1789	ID=TE3186012	SINE/tRNA-Glu
1	225361451	1_225361451	222	338	350	275	218	223	440	163	278.625	0	16	10	0	0	0	7	0
1	225368030	1_225368030	304	172	128	148	231	282	184	64	189.125	142	50	4	53	110	108	36	5									225367086	225368580	0.304189	ID=promoter_03271;
1	226015760	1_226015760	83	37	61	32	89	71	31	26	53.75	36	15	34	7	37	37	15	2									226014691	226016926	0.59167	ID=promoter_03275;
1	227001328	1_227001328	106	154	88	75	109	112	93	112	106.125	0	1	0	0	0	0	1	1									227000295	227002049	0.439361	ID=promoter_03283;
1	227001731	1_227001731	386	233	185	211	326	342	248	107	254.75	0	0	3	1	1	1	0	0									227000295	227002049	0.439361	ID=promoter_03283;
1	227059318	1_227059318	77	151	96	74	112	88	90	121	101.125	1	1	0	8	0	2	0	4									227058285	227060040	0.438469	ID=promoter_03284;
1	227059722	1_227059722	436	231	215	212	332	348	231	96	262.625	122	53	31	31	103	89	23	13									227058285	227060040	0.438469	ID=promoter_03284;
1	227340401	1_227340401	498	274	378	238	394	360	234	60	304.5	252	109	88	90	158	147	62	7	227340001	227360636	ID=ENSP00000371230;AK3;NM_016282;						227339095	227340720	0.426145	ID=promoter_03287;
1	227520718	1_227520718	45	107	81	48	43	21	72	30	55.875	14	0	1	0	22	0	14	0	227504668	227581658	ID=ENSP00000262352;SLC1A1;NM_004170;	227609026	227609289	2183	ID=TE3189649	SINE/tRNA-Glu
1	227609142	1_227609142	152	302	214	238	133	138	288	208	209.125	16	36	42	17	15	11	37	54
1	227747946	1_227747946	181	320	92	288	194	132	281	172	207.5	27	16	21	60	5	5	30	41
1	227800352	1_227800352	87	508	198	279	135	117	212	201	217.125	24	46	0	30	13	15	17	27
1	228867517	1_228867517	2613	1522	1939	1473	2989	2388	1823	903	1956.25	1751	911	1307	976	2047	1629	1052	423				229150114	229151208	1461	ID=TE3191578	LTR/ERVL	228867444	228868738	0.340669	ID=promoter_03296;
1	229150484	1_229150484	40	56	72	65	17	20	51	72	49.125	9	3	0	8	1	1	7	13
1	229331129	1_229331129	224	525	396	313	146	130	443	302	309.875	17	21	23	4	1	9	32	3
1	229695000	1_229695000	94	247	95	120	68	70	119	48	107.625	45	47	36	26	18	37	30	0
1	230036550	1_230036550	587	300	210	249	536	467	253	103	338.125	525	179	118	144	457	410	131	19				230593710	230595361	3012	ID=TE3193527	LINE/L1	230035021	230037336	0.549436	ID=promoter_03303;
1	230595073	1_230595073	607	684	381	217	404	543	524	122	435.25	23	66	12	4	34	5	29	12				230729509	230729963	964	ID=TE3193694	LTR/ERVL-MaLR
1	230729809	1_230729809	1678	1210	1214	907	1898	1955	1942	708	1439	9	68	1	20	11	26	17	6
1	230772718	1_230772718	14	11	2	4	24	24	5	8	11.5	1	0	0	0	0	10	0	0
1	230931133	1_230931133	3	0	17	55	19	46	13	0	19.125	2	0	11	16	5	21	7	0
1	231084598	1_231084598	201	263	160	175	215	220	218	127	197.375	2	15	12	5	8	3	15	9
1	231138107	1_231138107	35	52	66	29	9	10	45	34	35	4	4	33	0	4	0	2	1
1	231182567	1_231182567	365	137	223	104	244	352	83	61	196.125	10	2	0	0	5	12	3	9									231181500	231183523	0.498634	ID=promoter_03308;
1	231249934	1_231249934	352	611	425	442	338	371	586	386	438.875	16	103	36	15	28	41	89	5
1	231477807	1_231477807	811	667	456	433	740	644	596	327	584.25	57	25	16	6	15	23	44	10									231477013	231479602	0.488073	ID=promoter_03310;
1	231479303	1_231479303	34	47	34	20	59	64	28	44	41.25	10	1	0	0	2	12	0	0				231504529	231504778	1738	ID=TE3194723	SINE/tRNA-Glu	231477013	231479602	0.488073	ID=promoter_03310;
1	231504647	1_231504647	625	869	842	768	587	614	1020	601	740.75	16	36	41	49	9	26	33	21
1	232031688	1_232031688	887	1100	977	749	910	775	1043	444	860.625	0	1	6	1	0	0	2	0	231886978	232031804	ID=ENSP00000360124-D2;PGM1;;
1	232176749	1_232176749	828	1099	1051	772	922	768	1185	464	886.125	1	6	16	1	8	6	11	6
1	232897722	1_232897722	828	757	658	577	834	937	1243	440	784.25	58	62	47	39	73	83	145	47	232887053	232925391	ID=ENSP00000366453;TJP2;NM_004817;
1	233077966	1_233077966	68	82	47	30	91	59	41	9	53.375	39	12	0	5	50	25	7	0	233075135	233150277	ID=ENSP00000265381;APBA1;NM_001163;
1	233968263	1_233968263	53	284	134	86	52	46	121	85	107.625	5	39	27	9	0	0	8	1
1	234276162	1_234276162	38	82	95	42	25	34	23	43	47.75	1	13	0	0	0	0	1	1
1	234281270	1_234281270	455	353	410	270	394	372	283	168	338.125	90	58	41	9	65	60	18	27				234800398	234800661	2063	ID=TE3199772	SINE/tRNA-Glu
1	234800528	1_234800528	96	295	249	160	144	215	359	207	215.625	1	34	2	0	10	14	10	42
1	234858432	1_234858432	13	43	8	6	15	16	28	5	16.75	0	23	1	0	3	8	11	0
1	235528048	1_235528048	135	424	271	304	228	215	315	201	261.625	20	68	67	76	64	74	61	33									235527309	235528515	0.252327	ID=promoter_03340;
1	236108561	1_236108561	4709	3989	3475	2599	5305	5009	3836	1636	3819.75	13	72	76	46	31	24	49	56									236107984	236110134	0.673665	ID=promoter_03345;
1	236108822	1_236108822	6767	3267	3414	2728	6103	6367	3326	1147	4139.88	4829	2098	2308	1923	4170	4363	2403	552				236176024	236176286	2017	ID=TE3201781	SINE/tRNA-Glu	236107984	236110134	0.673665	ID=promoter_03345;
1	236176164	1_236176164	42	51	92	47	47	49	116	71	64.375	0	0	2	0	0	0	0	1
1	236293772	1_236293772	75	67	98	57	67	65	52	50	66.375	0	5	5	0	7	9	1	1				236500067	236500328	1909	ID=TE3202261	SINE/tRNA-Glu
1	236500193	1_236500193	60	85	74	60	35	48	137	73	71.5	1	0	0	0	0	0	0	0				236678808	236679069	2011	ID=TE3202459	SINE/tRNA-Glu
1	236678936	1_236678936	230	291	253	253	231	248	392	193	261.375	0	0	0	0	0	1	0	0	236625164	236704318	ID=ENSP00000379538;TMC1;;
1	236758603	1_236758603	168	282	358	262	152	172	312	118	228	7	12	10	25	5	0	22	0
1	237654319	1_237654319	157	391	294	248	95	132	230	146	211.625	13	39	38	14	5	13	15	2				237713711	237713775	244	ID=TE3203590	LTR/Gypsy
1	237713769	1_237713769	0	2	4	0	4	2	0	0	1.5	0	0	0	0	0	0	0	0				237792909	237793171	2141	ID=TE3203684	SINE/tRNA-Glu
1	237793048	1_237793048	38	83	158	103	40	56	107	73	82.25	11	18	40	5	5	5	16	0				237820026	237820092	262	ID=TE3203716	LTR/Gypsy
1	237820086	1_237820086	0	1	9	0	5	3	0	0	2.25	0	0	0	0	3	0	0	0
1	237885345	1_237885345	563	875	772	741	672	512	1060	330	690.625	224	190	300	300	222	195	386	111
1	239073454	1_239073454	421	326	200	156	451	346	201	120	277.625	214	102	36	15	152	152	27	33
1	239307507	1_239307507	376	445	369	359	359	421	492	426	405.875	16	78	45	54	24	41	102	84									239306012	239308500	0.534373	ID=promoter_03356;
1	239381743	1_239381743	212	235	131	80	163	200	124	118	157.875	115	43	16	21	47	121	14	1
1	239416228	1_239416228	165	371	297	308	156	177	297	229	250	28	76	124	62	26	31	45	25				239700006	239700167	602	ID=TE3206246	DNA/Charlie
1	239700143	1_239700143	382	662	620	553	417	348	472	350	475.5	43	222	143	191	88	49	162	69
1	240295405	1_240295405	372	142	157	116	240	507	191	45	221.25	239	88	85	75	158	284	132	24									240295060	240298423	0.739163	ID=promoter_03362;
1	240558827	1_240558827	60	21	11	47	55	54	42	10	37.5	0	5	0	0	4	9	7	0
1	240666765	1_240666765	139	88	74	59	191	109	132	21	101.625	80	28	13	23	102	48	56	0									240663587	240667117	0.755281	ID=promoter_03367;
1	241066703	1_241066703	346	243	119	144	229	228	137	85	191.375	0	0	0	1	0	1	0	0
1	241158957	1_241158957	326	259	131	148	236	233	155	73	195.125	32	18	6	0	17	20	3	0
1	241267138	1_241267138	155	330	181	158	227	154	215	92	189	33	17	28	13	43	25	29	3
1	241358649	1_241358649	308	638	444	546	272	328	577	257	421.25	21	14	14	14	8	11	17	2	241341466	241428799	ID=ENSP00000286548-D2;GNAQ;NM_002072;	241627309	241627620	1373	ID=TE3209209	LINE/L1
1	241627552	1_241627552	192	335	242	218	118	170	261	100	204.5	14	103	25	8	9	16	13	1
1	241723890	1_241723890	254	279	184	227	201	134	200	234	214.125	20	53	48	61	22	23	50	35
1	241888683	1_241888683	289	188	110	186	315	370	178	50	210.75	114	60	34	43	117	153	36	1									241887689	241889072	0.374693	ID=promoter_03373;
1	242082107	1_242082107	305	312	321	267	290	333	335	93	282	9	0	10	3	0	0	0	0				242106561	242106822	1989	ID=TE3209923	SINE/tRNA-Glu
1	242106701	1_242106701	119	222	210	263	137	147	224	139	182.625	0	0	3	3	1	0	1	0				242144690	242144898	953	ID=TE3209968	DNA/MER1_type
1	242144737	1_242144737	21	108	69	32	25	26	95	12	48.5	0	10	28	0	0	0	2	1				242188729	242188824	244	ID=TE3210033	DNA/TcMar-Tc1
1	242188804	1_242188804	249	165	154	127	196	210	158	89	168.5	0	0	0	0	0	0	0	0
1	242211939	1_242211939	34	67	147	46	78	23	46	22	57.875	0	1	3	0	0	0	3	1				242223079	242223340	1989	ID=TE3210076	SINE/tRNA-Glu
1	242223219	1_242223219	115	165	227	227	138	149	219	130	171.25	0	1	21	2	1	4	5	0				242259293	242259355	270	ID=TE3210121	DNA/Charlie
1	242259306	1_242259306	271	176	199	140	220	189	157	107	182.375	14	8	37	7	12	12	22	1
1	242288047	1_242288047	51	90	91	63	57	33	46	54	60.625	0	0	0	0	8	0	0	0
1	242305071	1_242305071	252	331	305	232	297	333	334	85	271.125	1	6	1	4	6	0	4	1
1	242313591	1_242313591	26	175	136	124	52	34	105	63	89.375	1	28	0	10	14	5	19	2
1	242392141	1_242392141	42	100	58	47	27	35	46	53	51	1	11	0	7	0	1	9	0
1	242548327	1_242548327	47	54	24	71	23	28	40	52	42.375	22	7	0	22	13	4	7	25
1	243098633	1_243098633	46	154	289	98	91	55	107	79	114.875	1	19	25	6	14	8	3	34
1	243397087	1_243397087	732	585	650	549	718	519	761	267	597.625	7	11	35	13	6	8	10	23				243421060	243421231	850	ID=TE3211569	SINE/tRNA-Glu
1	243421081	1_243421081	53	169	143	121	75	72	123	64	102.5	0	25	1	3	1	6	7	3
1	243427881	1_243427881	125	92	123	101	132	86	63	109	103.875	16	32	24	16	7	3	5	4				243594256	243594536	2238	ID=TE3211780	SINE/tRNA-Glu
1	243594396	1_243594396	54	138	202	129	85	82	154	108	119	4	1	46	8	3	6	36	14				244522396	244523363	4569	ID=TE3212919	DNA/PiggyBac
1	244522606	1_244522606	145	172	163	82	141	107	191	70	133.875	10	16	2	3	11	2	14	4				244531877	244532421	4586	ID=TE3212937	DNA/DNA
1	244532000	1_244532000	127	204	109	103	131	139	136	85	129.25	7	28	25	27	3	10	39	4
1	244537376	1_244537376	667	817	737	821	838	553	1218	381	754	0	2	0	0	1	0	0	1				244542841	244543384	4388	ID=TE3212950	DNA/DNA	244537261	244538547	0.697684	ID=promoter_03380;
1	244542964	1_244542964	46	80	43	27	64	75	42	47	53	0	2	14	1	1	0	5	4
1	244544643	1_244544643	524	642	522	377	452	547	562	142	471	2	8	2	0	0	1	6	0
1	244544693	1_244544693	8	52	29	31	16	14	28	22	25	0	0	0	0	0	5	0	0
1	244546761	1_244546761	70	193	249	113	52	49	218	133	134.625	4	22	55	19	4	0	21	15
1	244772068	1_244772068	136	315	376	138	114	91	246	268	210.5	17	2	6	0	4	1	17	10
1	245394096	1_245394096	29	92	31	58	34	27	65	53	48.625	3	15	0	0	1	7	9	14
1	245586857	1_245586857	42	37	192	61	23	55	98	32	67.5	5	13	36	0	0	4	6	2
1	245864792	1_245864792	22	163	58	66	36	48	96	67	69.5	0	28	0	2	0	4	13	0				246491552	246491814	2090	ID=TE3215516	SINE/tRNA-Glu
1	246491667	1_246491667	135	227	250	253	119	176	312	157	203.625	0	0	0	0	0	0	0	0
1	246606842	1_246606842	1795	1527	1844	1592	684	656	525	321	1118	226	109	91	75	163	130	62	33									246605787	246607316	0.490434	ID=promoter_03393;
1	247114239	1_247114239	34	144	73	90	59	70	88	44	75.25	5	18	0	5	7	10	20	22
1	247433958	1_247433958	328	148	245	214	393	391	156	137	251.5	75	27	43	16	97	131	33	46	247433798	247438006	ID=ENSP00000338127;TESK1;NM_006285;						247431831	247434453	0.52656	ID=promoter_03408;
1	247508987	1_247508987	313	324	195	135	376	465	238	142	273.5	6	22	36	13	5	21	8	16
1	247518204	1_247518204	383	468	485	416	440	369	618	471	456.25	8	32	40	50	27	15	47	39
1	247579898	1_247579898	2872	4583	1631	1743	5067	4988	2288	1420	3074	50	137	109	64	58	50	73	49
1	247936101	1_247936101	432	806	550	689	512	551	930	451	615.125	26	67	21	51	29	45	54	34
1	248111133	1_248111133	116	104	142	107	82	103	118	97	108.625	4	6	12	8	2	7	21	31									248111133	248112831	0.28243	ID=promoter_03429;
1	248232756	1_248232756	176	233	236	223	229	242	306	177	227.75	0	1	0	0	0	0	0	0	248182397	248286908	ID=ENSP00000379839;GNE;NM_005476;
1	248375168	1_248375168	178	251	237	236	248	223	297	160	228.75	17	51	38	38	33	35	19	3	248309705	248416061	ID=ENSP00000259605;RNF38;NM_022781;
1	248547847	1_248547847	59	104	30	46	58	69	51	31	56	20	9	3	9	24	15	1	0
1	248616020	1_248616020	534	772	521	482	600	664	643	291	563.375	28	52	69	29	20	41	57	32				248925090	248925141	261	ID=TE3219566	DNA/Maverick
1	248925102	1_248925102	12	5	18	8	4	3	17	14	10.125	0	0	0	0	0	0	0	0	248891825	249138954	ID=ENSP00000350844;PAX5;NM_016734;
1	248958224	1_248958224	245	212	115	155	123	99	77	37	132.875	30	8	0	34	2	16	7	1	248891825	249138954	ID=ENSP00000350844;PAX5;NM_016734;	249015209	249015318	352	ID=TE3219722	LINE/L2
1	249015248	1_249015248	75	104	74	50	42	78	90	125	79.75	1	1	7	1	4	10	1	15	248891825	249138954	ID=ENSP00000350844;PAX5;NM_016734;
1	249138105	1_249138105	310	366	241	204	318	400	257	190	285.75	195	132	45	45	221	218	68	76	248891825	249138954	ID=ENSP00000350844;PAX5;NM_016734;
1	249144454	1_249144454	288	156	147	185	287	232	175	81	193.875	143	29	63	75	165	133	51	25									249143008	249146564	0.636147	ID=promoter_03447;
1	249204459	1_249204459	541	221	170	144	452	346	224	103	275.125	5	10	1	1	15	8	7	7				249698054	249698315	2116	ID=TE3220776	SINE/tRNA-Glu	249203774	249204998	0.256104	ID=promoter_03449;
1	249698168	1_249698168	365	483	475	434	334	424	646	368	441.125	8	40	44	46	4	7	30	13
1	250006474	1_250006474	103	239	311	178	112	110	172	163	173.5	14	29	2	6	17	8	14	1
1	250039822	1_250039822	68	109	90	93	42	51	98	76	78.375	1	19	2	13	1	12	4	1
1	250068289	1_250068289	4801	3417	4979	3656	4894	5787	7442	2404	4672.5	355	123	165	109	278	227	120	67									250067086	250068576	0.482944	ID=promoter_03459;
1	250221627	1_250221627	316	219	118	125	197	188	144	89	174.5	144	78	9	7	80	69	14	1				250669535	250670278	802	ID=TE3222370	LINE/L2
1	250670132	1_250670132	87	128	122	110	82	63	97	73	95.25	12	28	22	23	3	0	8	14				250690160	250690417	2299	ID=TE3222406	SINE/tRNA-Glu
1	250690270	1_250690270	193	265	245	189	205	204	294	92	210.875	41	27	16	28	23	24	12	23
1	250761085	1_250761085	192	358	144	155	169	134	226	68	180.75	15	45	9	15	24	26	48	16
1	250881730	1_250881730	1665	1598	1447	1201	3247	3029	3547	1264	2124.75	805	738	744	483	1854	1695	2044	649									250881575	250883362	0.561474	ID=promoter_03471;
1	250961869	1_250961869	899	519	424	353	719	600	345	242	512.625	295	124	83	66	169	141	62	46	250945006	251037229	ID=ENSP00000364289;NCBP1;NM_002486;						250960115	250962067	0.600082	ID=promoter_03473;
1	251070008	1_251070008	85	167	58	71	93	99	86	28	85.875	43	22	1	9	36	41	10	3				251188800	251189087	2211	ID=TE3223188	SINE/tRNA-Glu	251069492	251070307	0.235155	ID=promoter_03474;
1	251188949	1_251188949	69	124	128	105	56	79	141	46	93.5	13	23	0	0	4	6	1	0				251216465	251216525	234	ID=TE3223262	LINE/LINE
1	251216496	1_251216496	57	223	223	185	106	154	170	147	158.125	9	44	1	27	20	62	25	26
1	251247214	1_251247214	5132	3929	3425	2959	4937	4729	3185	1562	3732.25	2128	1519	1369	1173	1999	1704	1216	563									251246767	251248050	0.285495	ID=promoter_03478;
1	251316572	1_251316572	597	408	476	432	474	545	555	324	476.375	72	22	44	7	16	12	14	8									251315887	251317110	0.382387	ID=promoter_03479;
1	251338819	1_251338819	340	255	325	288	422	423	459	219	341.375	0	6	67	70	2	4	96	50									251338135	251339357	0.381832	ID=promoter_03480;
1	251469490	1_251469490	426	659	545	506	322	283	462	342	443.125	13	24	2	12	15	18	17	27	251468745	251495122	ID=ENSP00000364239;TRIM14;NM_033220;						251468414	251469765	0.4468	ID=promoter_03483;
1	251506660	1_251506660	281	262	185	230	310	351	372	182	271.625	157	81	23	37	143	165	64	35	251500333	251519706	ID=ENSP00000364218;CORO2A;;
1	251589635	1_251589635	1555	1409	954	936	1882	1541	1110	829	1277	329	306	141	49	297	267	122	47	251553881	251596269	ID=ENSP00000364207;TBC1D2;NM_018421;
1	251596701	1_251596701	2340	1399	1273	1024	1963	1848	1254	543	1455.5	1117	362	381	340	826	770	404	137									251595674	251597361	0.380978	ID=promoter_03486;
1	251722385	1_251722385	364	467	254	386	348	347	356	258	347.5	6	48	26	70	42	31	82	81	251656034	251915759	ID=ENSP00000259455;GABBR2;NM_005458;
1	251885512	1_251885512	177	377	182	238	242	244	253	199	239	3	8	0	12	5	1	7	4	251656034	251915759	ID=ENSP00000259455;GABBR2;NM_005458;
1	252029235	1_252029235	59	208	203	120	124	178	120	129	142.625	2	27	36	12	32	53	31	28
1	252185756	1_252185756	179	139	159	98	138	113	125	46	124.625	6	18	0	2	0	8	6	0	252170751	252211713	ID=ENSP00000364150;GALNT12;NM_024642;
1	252345794	1_252345794	5	73	30	22	26	27	25	16	28	3	14	0	9	2	10	0	0
1	252696015	1_252696015	177	274	222	193	200	220	855	523	333	8	17	1	2	5	16	3	1				252710782	252711346	1649	ID=TE3225735	DNA/MER2_type
1	252711194	1_252711194	373	328	202	97	149	110	178	69	188.25	86	68	34	5	61	25	44	0				253197016	253197094	260	ID=TE3226505	DNA/hAT-Charlie
1	253197061	1_253197061	92	62	54	23	95	56	42	45	58.625	0	10	0	0	14	0	0	0
1	253249080	1_253249080	4	12	29	13	7	7	3	44	14.875	0	0	11	0	1	0	0	0	253227594	253257264	ID=ENSP00000333122;NR4A3;NM_173200;
1	253253839	1_253253839	1729	929	1051	608	1537	1283	736	332	1025.62	15	30	0	29	14	9	6	0	253227594	253257264	ID=ENSP00000333122;NR4A3;NM_173200;
1	253306713	1_253306713	2502	1125	1266	847	2383	1804	818	463	1401	2302	953	1029	730	2157	1599	689	396									253305595	253306954	0.344588	ID=promoter_03504;
1	253458291	1_253458291	98	229	144	154	110	84	182	107	138.5	11	12	2	5	19	16	29	3
1	253683715	1_253683715	361	513	433	376	237	238	283	291	341.5	10	38	20	29	47	38	28	21	253542146	253708311	ID=ENSP00000262457;INVS;NM_014425;	253853067	253853235	304	ID=TE3227635	DNA/Mariner
1	253853179	1_253853179	570	565	805	377	995	867	535	290	625.5	32	64	31	26	38	37	62	26				253883630	253883863	1388	ID=TE3227696	SINE/tRNA-Glu
1	253883735	1_253883735	246	267	237	249	194	216	319	109	229.625	14	1	1	2	1	7	0	1	253874185	253968247	ID=ENSP00000364013;TMEFF1;NM_003692;
1	254396643	1_254396643	577	582	439	453	478	357	381	274	442.625	34	55	29	53	36	13	30	17
1	254802739	1_254802739	996	622	583	508	810	907	616	320	670.25	460	187	97	115	297	227	133	47									254802248	254803987	0.410392	ID=promoter_03515;
1	254951811	1_254951811	190	607	376	358	247	256	362	230	328.25	33	67	78	55	29	43	37	22	254877305	255092934	ID=ENSP00000355155;GRIN3A;NM_133445;	256434049	256434133	398	ID=TE3230990	DNA/Charlie
1	256434123	1_256434123	172	268	170	159	176	112	164	228	181.125	108	73	20	24	86	48	26	69
1	258179550	1_258179550	0	0	0	0	0	0	0	0	0	0	0	0	0	0	0	0	0	258101495	258197791	ID=ENSP00000363868;ABCA1;NM_005502;
1	258261875	1_258261875	5090	1648	2047	1437	3979	3063	1553	929	2468.25	3105	878	1192	800	2804	2031	911	481									258261019	258263137	0.3884	ID=promoter_03528;
1	258764590	1_258764590	206	405	297	264	246	218	410	267	289.125	4	2	1	0	0	9	14	15				258846708	258846977	1458	ID=TE3234161	SINE/tRNA-Glu
1	258846919	1_258846919	8	12	1	18	3	3	8	13	8.25	0	0	0	0	0	0	0	1	258824491	258882157	ID=ENSP00000363842;FSD1L;NM_207647;
1	258957007	1_258957007	43	90	70	52	38	26	31	10	45	0	29	35	8	1	5	13	8	258920667	258975339	ID=ENSP00000223528;FKTN;NM_001079802;	259377336	259377470	392	ID=TE3234913	RC/Helitron
1	259377444	1_259377444	1693	1869	2368	1678	1725	2004	2815	1431	1947.88	297	174	292	200	254	263	409	270
1	260256569	1_260256569	44	17	84	14	13	7	15	8	25.25	0	0	0	0	0	0	0	0
1	260487344	1_260487344	74	297	262	307	84	111	253	119	188.375	6	20	56	21	9	14	28	33
1	260503597	1_260503597	2227	1187	1152	863	2235	1907	919	550	1380	692	322	184	189	754	438	245	72									260502232	260504206	0.326386	ID=promoter_03539;
1	260506715	1_260506715	1077	826	919	693	1035	899	787	401	829.625	362	179	156	128	278	238	145	77
1	261062863	1_261062863	496	336	158	275	419	399	325	209	327.125	15	74	3	59	11	19	30	34				261138441	261138812	427	ID=TE3237540	LINE/L2
1	261138671	1_261138671	165	366	288	294	160	170	356	230	253.625	6	17	0	45	12	5	27	27
1	261415558	1_261415558	237	249	120	83	198	199	96	61	155.375	110	99	29	19	57	89	15	13
1	261445648	1_261445648	29	15	43	27	59	5	36	4	27.25	26	0	24	5	30	4	1	0
1	261495906	1_261495906	32	57	91	103	40	31	84	42	60	0	0	0	0	0	0	1	0
1	261572667	1_261572667	29	12	42	19	29	13	23	2	21.125	1	0	0	0	5	1	0	0
1	261599493	1_261599493	32	76	101	87	50	46	64	48	63	7	5	20	10	9	9	3	3
1	261999314	1_261999314	23	66	11	28	25	16	48	19	29.5	0	8	0	4	0	0	4	0				262276676	262276939	2113	ID=TE3239217	SINE/tRNA-Glu
1	262276792	1_262276792	336	460	422	371	345	451	588	266	404.875	0	15	0	0	16	15	13	0
1	262319007	1_262319007	34	31	11	71	29	51	68	2	37.125	6	2	0	10	4	13	17	0				262449619	262454781	17184	ID=TE3239437	LINE/L1
1	262451739	1_262451739	632	2147	1534	1687	684	746	2797	1629	1482	280	1074	718	850	321	348	1486	850				262522751	262522938	274	ID=TE3239522	SINE/MIR
1	262522786	1_262522786	191	338	196	202	161	227	191	85	198.875	37	67	18	15	39	49	3	3
1	262760030	1_262760030	40	105	20	56	60	64	101	18	58	4	24	0	19	33	19	23	1
1	262996140	1_262996140	64	58	36	18	71	30	46	25	43.5	0	0	18	0	4	0	0	13	262893518	262997133	ID=ENSP00000262536;EPB41L4B;;	263039059	263039318	1756	ID=TE3240368	SINE/tRNA-Glu
1	263039185	1_263039185	233	646	607	440	300	359	635	410	453.75	3	69	45	15	11	39	58	7
1	263085927	1_263085927	244	552	747	446	363	291	374	251	408.5	7	24	31	19	24	11	35	11
1	263221370	1_263221370	84	274	234	247	422	473	432	224	298.75	8	67	54	80	12	25	102	25
1	263244039	1_263244039	2426	1930	2882	1547	2480	2300	3359	1327	2281.38	30	27	60	36	44	46	44	43									263243610	263245568	0.311292	ID=promoter_03572;
1	263310048	1_263310048	200	195	187	122	225	265	183	132	188.625	21	14	10	24	55	71	21	42				263361916	263362056	434	ID=TE3240843	SINE/MIR
1	263361942	1_263361942	76	184	202	137	83	98	166	206	144	22	32	29	19	8	12	42	5
1	263424003	1_263424003	1394	929	1147	719	856	840	608	403	862	336	201	306	214	238	217	118	77				263543053	263543148	326	ID=TE3241138	LTR/ERVL-MaLR	263423574	263425250	0.385239	ID=promoter_03574;
1	263543147	1_263543147	4	57	24	28	15	24	13	13	22.25	1	9	11	0	4	0	0	1
1	263646699	1_263646699	146	173	224	140	159	146	150	96	154.25	1	13	0	0	1	0	0	2				263772335	263772405	349	ID=TE3241515	LTR/Gypsy
1	263772342	1_263772342	74	240	82	106	152	203	209	114	147.5	8	30	10	2	9	27	22	5
1	263779627	1_263779627	175	166	270	151	182	160	154	122	172.5	3	14	25	5	5	4	11	2
1	263801670	1_263801670	144	226	129	71	212	146	148	150	153.25	26	27	22	6	60	47	12	30				264156425	264156472	237	ID=TE3242052	DNA/En-Spm
1	264156428	1_264156428	1	4	13	0	1	3	0	1	2.875	1	0	0	0	0	0	0	0
1	264190228	1_264190228	266	282	128	104	198	250	93	82	175.375	36	30	9	7	40	29	14	0
1	264273383	1_264273383	1480	1158	885	898	1104	953	656	423	944.625	971	403	446	312	679	554	281	223									264272650	264274292	0.55518	ID=promoter_03581;
1	264639551	1_264639551	14	26	61	40	29	10	28	9	27.125	0	0	0	0	8	0	0	0
1	264642232	1_264642232	115	154	91	57	154	118	131	60	110	0	0	0	0	0	0	7	0
1	264812711	1_264812711	151	243	137	124	327	192	132	68	171.75	53	83	47	42	137	80	18	4
1	264815392	1_264815392	20	47	86	41	26	9	39	22	36.25	0	1	2	1	0	0	1	0
1	264875688	1_264875688	9468	9228	8889	6243	9910	10895	16247	4380	9407.5	2337	2436	2346	1615	2474	2725	4302	1174				264937014	264937272	1982	ID=TE3243181	SINE/tRNA-Glu	264875662	264877877	0.686572	ID=promoter_03585;
1	264937150	1_264937150	161	486	340	352	131	185	402	266	290.375	20	39	26	64	7	17	45	49				264969297	264969955	1461	ID=TE3243241	LINE/L2
1	264969863	1_264969863	142	307	214	145	105	185	206	112	177	11	5	5	7	1	22	16	8
1	264987593	1_264987593	1072	997	980	681	1016	973	1090	410	902.375	32	64	66	28	40	34	41	6
1	265166850	1_265166850	111	277	238	170	146	140	251	137	183.75	9	43	34	4	8	6	24	14
1	265254960	1_265254960	1235	478	368	309	1070	913	210	75	582.25	14	3	2	1	24	20	26	1									265254577	265255360	0.117582	ID=promoter_03588;
1	265337464	1_265337464	186	358	251	141	185	227	320	189	232.125	17	29	31	25	9	21	12	20									265337266	265339093	0.629748	ID=promoter_03591;
1	265337653	1_265337653	712	360	407	312	682	615	344	89	440.125	0	75	0	97	345	328	164	25									265337266	265339093	0.629748	ID=promoter_03591;
1	265500959	1_265500959	108	218	212	198	159	137	375	205	201.5	8	31	15	22	2	11	18	17	265494182	265530280	ID=ENSP00000363397;UGCG;NM_003358;	265867491	265867739	1571	ID=TE3244858	SINE/tRNA-Glu
1	265867606	1_265867606	241	595	511	311	205	249	396	269	347.125	17	100	110	28	15	26	59	7	265840418	265904768	ID=ENSP00000363373;ROD1;NM_005156;
1	265940690	1_265940690	1615	1020	834	937	1500	1547	863	401	1089.62	84	78	43	62	101	70	16	15									265940204	265942242	0.699355	ID=promoter_03597;
1	266003797	1_266003797	1	16	10	15	5	17	28	2	11.75	0	5	0	1	0	4	0	0	265979790	266039367	ID=ENSP00000381785;HSDL2;NM_032303;	266414697	266414755	243	ID=TE3245922	DNA/Maverick
1	266414727	1_266414727	190	533	472	226	226	218	306	178	293.625	20	72	78	39	29	17	45	3	266390018	266455552	ID=ENSP00000363349;SNX30;NM_001012994;
1	266465068	1_266465068	12	30	19	12	17	5	20	3	14.75	0	0	0	0	0	0	0	0									266464430	266465409	0.235276	ID=promoter_03607;
1	266504028	1_266504028	345	217	98	58	304	201	120	95	179.75	218	113	57	28	195	122	52	43				266780173	266780435	2180	ID=TE3246606	SINE/tRNA-Glu	266503868	266504462	0.109914	ID=promoter_03609;
1	266780302	1_266780302	195	240	235	222	189	225	292	138	217	0	0	0	0	0	0	0	0
1	266859798	1_266859798	506	295	212	134	367	218	148	48	241	385	206	32	31	254	131	48	1	266845061	266979682	ID=ENSP00000259406;RGS3;NM_144488;
1	266893308	1_266893308	43	47	58	13	39	25	43	24	36.5	24	6	36	0	22	3	5	0	266845061	266979682	ID=ENSP00000259406;RGS3;NM_144488;
1	266904951	1_266904951	506	562	385	253	362	378	396	159	375.125	117	50	21	16	61	67	15	1	266845061	266979682	ID=ENSP00000259406;RGS3;NM_144488;
1	266973211	1_266973211	5334	4202	4025	3797	6416	5844	5577	1901	4637	12	7	3	23	13	19	44	6	266845061	266979682	ID=ENSP00000259406;RGS3;NM_144488;
1	267025241	1_267025241	7	13	3	2	9	2	11	0	5.875	4	8	0	0	0	0	0	0
1	267036308	1_267036308	663	563	590	504	555	488	791	344	562.25	3	6	6	2	1	1	5	0				267055470	267055633	680	ID=TE3247075	DNA/MER1_type
1	267055614	1_267055614	97	45	24	21	62	42	31	9	41.375	16	11	0	0	16	5	1	0
1	267070563	1_267070563	32	68	88	64	32	24	33	17	44.75	0	0	0	0	0	0	0	0
1	267106405	1_267106405	11	7	26	6	10	5	15	19	12.375	0	0	0	0	0	0	1	0
1	267116417	1_267116417	20	14	25	16	7	9	24	7	15.25	0	0	0	0	0	0	0	0
1	267126901	1_267126901	14	8	9	22	21	5	17	35	16.375	0	0	0	0	0	0	0	0
1	267162655	1_267162655	107	86	106	133	96	63	42	24	82.125	60	24	4	35	35	28	6	1				267178979	267179142	658	ID=TE3247287	DNA/MER1_type
1	267178991	1_267178991	254	100	31	18	164	117	32	17	91.625	161	41	0	0	91	57	9	0
1	267198180	1_267198180	370	365	278	262	299	293	429	284	322.5	139	68	32	33	95	93	53	74
1	267209172	1_267209172	2	2	4	1	7	9	8	0	4.125	0	0	0	0	0	1	0	0
1	267233522	1_267233522	13	21	22	18	14	18	13	7	15.75	0	0	0	0	0	0	0	0				267375589	267375752	674	ID=TE3247639	DNA/MER1_type
1	267375733	1_267375733	116	47	30	32	41	60	35	7	46	69	8	0	0	17	30	4	1
1	267392606	1_267392606	27	65	79	76	22	14	25	29	42.125	5	13	4	4	2	1	1	0
1	267428346	1_267428346	10	11	21	7	19	4	19	11	12.75	0	0	0	0	0	0	1	0
1	267438386	1_267438386	16	16	15	18	8	20	23	3	14.875	0	0	0	0	0	0	0	0
1	267582256	1_267582256	75	162	187	177	84	88	239	164	147	9	11	9	13	5	1	22	0									267581469	267582274	0.199479	ID=promoter_03625;
1	267634509	1_267634509	32	96	10	29	24	24	64	37	39.5	1	22	0	6	0	6	12	0
1	267696048	1_267696048	50	164	135	85	78	72	78	60	90.25	6	41	20	0	11	7	6	10	267642731	267714000	ID=ENSP00000363241;ZNF618;;
1	267718811	1_267718811	147	97	47	72	65	153	68	41	86.25	54	0	10	9	3	2	3	0				267735338	267735594	1662	ID=TE3248259	SINE/tRNA-Glu	267718806	267719525	0.181372	ID=promoter_03634;
1	267735468	1_267735468	165	268	328	223	147	187	285	137	217.5	13	13	57	33	14	47	23	20	267726315	267738018	ID=ENSP00000265132;AMBP;NM_001633;
1	267785385	1_267785385	167	285	251	240	155	163	161	250	209	23	21	11	16	28	32	14	36
1	267821536	1_267821536	492	294	278	213	454	371	275	142	314.875	31	18	38	34	60	45	23	3
1	267829779	1_267829779	365	332	310	263	491	571	482	120	366.75	117	49	40	62	151	147	61	1
1	267834064	1_267834064	380	198	261	173	489	424	189	135	281.125	4	6	11	0	7	6	7	24
1	267959997	1_267959997	200	222	395	201	189	158	275	107	218.375	53	23	128	30	42	2	54	15
1	267968355	1_267968355	348	443	501	416	295	433	455	230	390.125	57	25	171	128	28	75	111	50
1	268023560	1_268023560	197	171	144	59	128	118	117	113	130.875	5	18	18	0	2	3	10	25
1	268201186	1_268201186	122	255	224	130	125	109	198	149	164	19	32	38	16	19	16	1	32									268201013	268201705	0.213223	ID=promoter_03643;
1	268661784	1_268661784	12	1	23	5	3	17	3	2	8.25	4	0	0	0	0	6	0	0
1	268686239	1_268686239	100	65	112	44	77	34	76	80	73.5	3	4	15	6	1	0	2	35				268746692	268746753	276	ID=TE3249812	LTR/ERV1
1	268746734	1_268746734	108	106	201	78	124	32	76	53	97.25	4	0	39	13	13	1	2	5
1	268920667	1_268920667	0	3	0	0	8	1	0	1	1.625	0	1	0	0	0	0	0	0				269082773	269083035	2054	ID=TE3250270	SINE/tRNA-Glu
1	269082899	1_269082899	178	160	156	235	133	183	254	158	182.125	15	1	18	58	14	32	21	22				269116156	269116250	305	ID=TE3250307	DNA/Charlie
1	269116194	1_269116194	1441	99	1444	118	97	83	125	78	435.625	1373	14	1392	32	57	32	62	14
1	269231724	1_269231724	27	48	41	70	35	26	38	31	39.5	0	2	0	2	1	1	0	0				269430265	269430510	1560	ID=TE3250743	SINE/tRNA-Glu
1	269430378	1_269430378	231	261	341	233	240	217	439	271	279.125	10	9	25	14	5	9	7	7
1	269749643	1_269749643	1212	356	485	359	886	742	340	244	578	689	179	177	152	492	393	163	111									269748425	269750093	0.494419	ID=promoter_03657;
1	269846294	1_269846294	69	23	48	43	20	23	34	40	37.5	0	0	0	0	0	0	6	0
1	269875442	1_269875442	837	463	584	460	803	656	484	227	564.25	232	74	150	146	354	280	177	41
1	269911063	1_269911063	144	234	195	131	106	147	121	79	144.625	0	3	0	0	0	0	2	0
1	269918423	1_269918423	1039	834	1054	748	978	1191	1404	606	981.75	7	0	0	3	5	18	4	0
1	270072195	1_270072195	1100	820	1026	756	1004	1211	1397	524	979.75	46	10	1	7	17	13	8	19
1	270088221	1_270088221	1	41	7	10	12	15	7	44	17.125	0	16	0	0	3	8	0	0
1	270135972	1_270135972	148	197	147	104	112	147	112	71	129.75	8	18	18	21	1	3	6	1
1	270309486	1_270309486	4	14	10	17	5	5	8	14	9.625	0	5	6	11	0	5	0	0
1	270334589	1_270334589	1555	781	516	464	1612	813	667	276	835.5	537	290	266	196	636	338	230	79									270333932	270335186	0.367516	ID=promoter_03662;
1	270397097	1_270397097	5	13	3	2	1	3	5	12	5.5	0	0	0	0	0	0	0	0
1	270524146	1_270524146	151	270	236	146	291	160	246	102	200.25	9	18	0	3	80	30	16	1
1	270617101	1_270617101	319	239	229	160	197	216	154	31	193.125	223	128	156	106	138	166	44	9
1	270691185	1_270691185	72	125	67	92	79	113	149	106	100.375	3	8	0	6	11	4	8	19
1	270832635	1_270832635	0	10	14	9	26	4	30	13	13.25	0	0	0	0	0	0	0	0
1	270948905	1_270948905	1	5	22	14	26	2	17	10	12.125	0	1	0	0	0	0	0	0				271157504	271157669	534	ID=TE0001759	LTR/ERVL
1	271157583	1_271157583	320	234	91	103	266	212	185	87	187.25	157	114	0	38	109	99	104	5
1	271182286	1_271182286	62	48	25	42	24	39	47	17	38	0	0	0	18	0	1	6	0				271191115	271191354	1429	ID=TE0001812	SINE/tRNA-Glu
1	271191165	1_271191165	41	26	37	31	19	22	47	24	30.875	0	0	0	0	0	0	0	0				271317984	271318231	1463	ID=TE0002020	SINE/tRNA-Glu
1	271318174	1_271318174	33	23	41	17	35	27	29	11	27	0	0	0	6	0	0	0	1
1	271327110	1_271327110	71	52	26	21	27	16	38	4	31.875	5	9	2	0	0	0	2	0				271351841	271352006	538	ID=TE0002073	LTR/ERVL
1	271351920	1_271351920	282	154	123	112	192	194	108	93	157.25	31	18	27	21	20	25	9	9
1	272271927	1_272271927	225	644	569	363	177	235	520	314	380.875	26	114	52	88	18	29	83	27
1	272884209	1_272884209	4	25	13	5	28	21	15	3	14.25	0	7	1	0	12	9	0	0
1	273017489	1_273017489	66	134	105	44	77	81	92	35	79.25	18	0	36	3	21	11	6	1
1	273277298	1_273277298	125	143	211	133	184	140	159	200	161.875	0	2	0	11	6	2	8	8				273424239	273424313	275	ID=TE0005080	DNA/hAT-Charlie
1	273424282	1_273424282	272	559	490	379	243	255	461	225	360.5	26	41	106	46	6	16	66	56				273453225	273453368	354	ID=TE0005127	LINE/L2
1	273453316	1_273453316	1027	1149	1142	879	1393	1355	1354	680	1122.38	13	70	40	35	24	34	41	30
1	273468241	1_273468241	11	38	27	25	48	42	27	46	33	2	0	2	0	2	1	0	2
1	273553589	1_273553589	33	41	72	43	52	59	51	12	45.375	17	15	46	8	33	29	34	0
1	273745370	1_273745370	5	55	21	31	24	21	113	55	40.625	0	2	1	7	1	2	5	15
1	273793165	1_273793165	109	103	144	79	106	116	151	96	113	0	0	4	0	0	0	0	0				273906201	273906707	1461	ID=TE0005901	LTR/ERVL-MaLR
1	273906226	1_273906226	116	160	60	89	81	124	176	150	119.5	32	21	2	17	7	8	24	30
1	273939579	1_273939579	381	480	422	299	469	413	317	157	367.25	13	37	0	32	14	34	32	30
1	274005770	1_274005770	128	115	169	124	105	155	170	101	133.375	0	7	29	44	14	8	13	0	273950320	274148201	ID=ENSP00000343818;CDK5RAP2;NM_018249;
1	274115749	1_274115749	14	19	5	42	16	25	36	52	26.125	0	0	0	6	3	3	6	25	273950320	274148201	ID=ENSP00000343818;CDK5RAP2;NM_018249;	274202822	274203082	1924	ID=TE0006314	SINE/tRNA-Glu
1	274202962	1_274202962	1230	1265	1272	982	1333	1560	1666	703	1251.38	8	1	8	2	2	0	3	0	274195672	274330375	ID=ENSP00000363040;MEGF9;;
1	274330224	1_274330224	925	500	520	359	774	804	327	167	547	506	195	232	169	423	408	105	45	274195672	274330375	ID=ENSP00000363040;MEGF9;;						274329422	274331352	0.54753	ID=promoter_03686;
1	274664165	1_274664165	159	46	35	7	67	62	13	34	52.875	125	25	0	0	50	47	0	7
1	274834594	1_274834594	263	156	114	42	229	266	103	99	159	18	16	1	0	3	2	3	2				274920067	274920321	1593	ID=TE0007591	SINE/tRNA-Glu
1	274920226	1_274920226	210	497	442	492	221	216	822	280	397.5	17	29	47	33	19	12	76	30				275188483	275188631	1135	ID=TE0008119	SINE/tRNA-Glu
1	275188509	1_275188509	415	895	786	593	378	397	1097	455	627	18	22	13	21	10	5	42	12
1	275206897	1_275206897	480	507	597	319	527	294	492	346	445.25	47	77	36	30	58	22	59	51
1	275225329	1_275225329	543	589	578	555	497	556	595	362	534.375	6	19	14	12	6	22	8	17
1	275234306	1_275234306	31	47	60	51	28	37	46	46	43.25	4	4	0	9	4	0	16	19
1	275263540	1_275263540	149	104	115	92	148	145	118	70	117.625	82	28	32	0	78	80	10	2
1	275678550	1_275678550	2558	1274	1089	630	2452	2068	940	398	1426.12	1221	557	454	250	1073	852	413	167
1	275710933	1_275710933	126	152	70	62	153	75	143	54	104.375	66	42	0	17	101	41	42	1
1	275719651	1_275719651	362	459	558	384	424	407	402	306	412.75	71	93	110	33	86	57	63	53
1	275743877	1_275743877	47	147	144	238	67	78	138	159	127.25	9	23	4	46	1	11	23	18
1	275856737	1_275856737	521	432	260	282	398	391	285	124	336.625	172	92	38	50	104	112	29	14				275877557	275877675	278	ID=TE0009203	LINE/L1
1	275877612	1_275877612	56	80	75	45	65	97	83	38	67.375	0	0	0	0	0	0	0	0				275906987	275907105	276	ID=TE0009260	LINE/L1
1	275907042	1_275907042	47	100	82	59	78	88	87	47	73.5	0	6	2	5	3	0	0	0
1	275929740	1_275929740	25	18	127	69	46	7	39	14	43.125	6	12	2	37	0	0	0	3
1	276078649	1_276078649	897	725	803	597	683	637	599	330	658.875	69	53	108	64	67	31	43	16				277041600	277041803	781	ID=TE0010777	DNA/MER2_type	276077482	276078980	0.295556	ID=promoter_03726;
1	277041763	1_277041763	37	62	83	122	33	36	73	140	73.25	0	0	0	3	2	1	9	33				277147600	277154167	32305	ID=TE0010944	LINE/L1
1	277153418	1_277153418	176	977	683	538	308	367	869	474	549	0	4	2	0	3	1	4	3				277390662	277397229	32305	ID=TE0011259	LINE/L1
1	277396480	1_277396480	201	935	703	477	307	384	886	544	554.625	125	563	451	274	172	236	583	296
1	278247087	1_278247087	27	79	36	39	23	22	65	84	46.875	1	24	0	2	0	0	3	31	278246475	278254618	ID=ENSP00000259467;PDCL;NM_005388;						278246214	278247247	0.174966	ID=promoter_03739;
1	278271146	1_278271146	41	73	55	90	26	38	89	16	53.5	8	11	0	18	0	1	7	2
1	278305167	1_278305167	330	450	335	342	268	238	404	309	334.5	1	22	0	9	0	1	11	0	278274052	278311394	ID=ENSP00000362774;RC3H2;NM_001100588;	278549735	278549823	240	ID=TE0012795	DNA/PiggyBac
1	278549765	1_278549765	174	324	217	158	173	146	202	151	193.125	2	28	9	17	0	3	14	4	278457003	278597766	ID=ENSP00000362747;RABGAP1;;	278551087	278551333	1427	ID=TE0012799	SINE/tRNA-Glu
1	278551204	1_278551204	134	119	173	118	100	142	120	117	127.875	84	15	116	39	50	88	19	45	278457003	278597766	ID=ENSP00000362747;RABGAP1;;
1	278598791	1_278598791	3358	966	4211	1277	4612	5917	483	2194	2877.25	327	106	711	136	476	785	29	446				278652552	278653153	1595	ID=TE0012911	LINE/L1	278598640	278599271	0.112253	ID=promoter_03748;
1	278653005	1_278653005	49	186	180	113	57	75	119	57	104.5	4	23	55	5	7	4	3	2	278618412	278677995	ID=ENSP00000362741;STRBP;NM_018387;
1	278831424	1_278831424	188	276	335	234	282	212	208	222	244.625	14	31	73	48	6	10	15	29	278828074	278842437	ID=ENSP00000362734;CRB2;NM_173689;						278830577	278831728	0.306492	ID=promoter_03752;
1	278838030	1_278838030	379	205	291	156	331	260	195	117	241.75	0	26	9	0	3	0	25	12	278828074	278842437	ID=ENSP00000362734;CRB2;NM_173689;						278837581	278839197	0.625817	ID=promoter_03753;
1	278838077	1_278838077	317	134	107	97	301	275	51	55	167.125	264	99	72	79	241	229	36	31	278828074	278842437	ID=ENSP00000362734;CRB2;NM_173689;						278837581	278839197	0.625817	ID=promoter_03753;
1	278878221	1_278878221	21	23	6	4	10	18	40	31	19.125	0	0	0	0	0	0	0	0
1	278881426	1_278881426	228	244	194	191	175	220	237	208	212.125	1	4	6	0	1	1	1	0									278880853	278881496	0.155588	ID=promoter_03757;
1	278892196	1_278892196	77	49	19	16	76	35	12	8	36.5	1	1	0	0	0	0	0	0
1	278989914	1_278989914	157	317	197	147	221	154	192	103	186	3	48	4	26	24	33	15	16
1	279005355	1_279005355	10	26	4	16	11	19	39	32	19.625	0	2	0	0	2	2	10	0
1	279008752	1_279008752	239	259	191	194	179	199	216	181	207.25	2	10	3	3	4	1	3	9									279008179	279008822	0.155588	ID=promoter_03762;
1	279019521	1_279019521	98	53	16	22	78	41	14	10	41.5	31	20	0	4	37	21	0	0
1	279129854	1_279129854	47	139	98	68	55	40	106	75	78.5	1	6	16	26	11	1	4	12
1	279206239	1_279206239	104	129	144	69	72	126	90	115	106.125	14	43	1	15	0	0	12	0
1	279538553	1_279538553	1628	653	722	583	1883	1781	610	314	1021.75	992	379	431	311	1287	1125	302	136									279537243	279539054	0.590086	ID=promoter_03782;
1	279657180	1_279657180	404	387	188	230	373	329	246	146	287.875	337	173	87	57	310	230	49	47									279656888	279657573	0.164801	ID=promoter_03784;
1	279787970	1_279787970	71	157	88	70	75	54	63	44	77.75	0	0	0	12	0	1	4	1				279810226	279810335	276	ID=TE0014706	SINE/MIR
1	279810273	1_279810273	104	148	168	107	93	90	108	111	116.125	0	0	0	0	0	0	0	0
1	279826556	1_279826556	1157	804	138	67	1004	1139	97	49	556.875	0	1	5	0	0	1	0	4				279885362	279885471	276	ID=TE0014783	SINE/MIR
1	279885409	1_279885409	102	146	158	122	105	109	136	114	124	2	5	3	11	8	6	14	16
1	279901837	1_279901837	1153	793	117	95	1000	1128	86	46	552.25	0	7	9	3	1	4	5	11
1	279929298	1_279929298	84	251	154	142	101	119	245	105	150.125	0	6	0	0	10	0	1	1
1	279946330	1_279946330	28	73	54	48	113	88	97	9	63.75	1	12	0	0	4	2	1	1				279981645	279981754	319	ID=TE0014898	SINE/tRNA-Glu
1	279981721	1_279981721	1101	1083	1001	748	784	719	985	515	867	193	222	185	94	54	76	70	22
1	280119781	1_280119781	563	335	468	295	669	605	564	313	476.5	204	84	120	77	166	150	118	2									280119726	280120613	0.226077	ID=promoter_03809;
1	280265947	1_280265947	61	225	177	146	66	106	132	76	123.625	32	52	41	6	12	28	26	25
1	280313157	1_280313157	23	104	67	36	26	51	85	42	54.25	0	1	0	0	0	0	0	0									280312882	280313683	0.22379	ID=promoter_03814;
1	280397804	1_280397804	1136	805	769	636	1044	885	508	719	812.75	28	21	54	58	7	22	24	30
1	280421318	1_280421318	26	90	65	45	26	55	99	51	57.125	3	2	2	0	0	3	4	1				280491336	280491594	1458	ID=TE0015704	SINE/tRNA-Glu	280421043	280421844	0.22379	ID=promoter_03817;
1	280491545	1_280491545	160	200	173	165	211	290	227	108	191.75	0	1	13	0	1	0	0	1				280527322	280527575	1644	ID=TE0015764	SINE/tRNA-Glu
1	280527442	1_280527442	508	568	395	372	473	400	483	237	429.5	3	14	15	24	2	12	20	1	280494856	280541000	ID=ENSP00000362656;GOLGA1;NM_002077;
1	280798623	1_280798623	96	121	110	80	50	76	120	113	95.75	10	26	18	8	5	12	6	11
1	280851180	1_280851180	372	382	257	265	281	272	382	155	295.75	5	1	0	4	11	0	9	17				280869362	280870165	2053	ID=TE0016476	DNA/MER1_type
1	280869655	1_280869655	303	305	212	227	246	343	251	129	252	93	57	19	24	82	120	53	14
1	280920485	1_280920485	287	337	422	301	167	239	304	357	301.75	47	41	53	38	8	48	49	36				281175277	281175639	344	ID=TE0016979	LTR/ERVL-MaLR
1	281175356	1_281175356	170	283	197	191	172	111	250	272	205.75	102	106	40	53	85	37	86	113
1	281209188	1_281209188	21	98	67	72	33	34	91	9	53.125	0	5	0	6	1	0	3	0
1	281365318	1_281365318	185	199	282	138	229	196	344	150	215.375	15	6	20	2	7	4	17	2	281358860	281426108	ID=ENSP00000384751;FAM125B;NM_033446;
1	281365557	1_281365557	147	291	262	163	137	162	265	78	188.125	18	63	7	10	28	46	18	1	281358860	281426108	ID=ENSP00000384751;FAM125B;NM_033446;
1	281394283	1_281394283	56	84	89	61	47	58	78	87	70	10	28	18	12	0	5	27	1	281358860	281426108	ID=ENSP00000384751;FAM125B;NM_033446;						281392264	281394404	0.307087	ID=promoter_03842;
1	281422930	1_281422930	21	13	19	1	17	10	7	26	14.25	0	0	0	0	0	0	0	0	281358860	281426108	ID=ENSP00000384751;FAM125B;NM_033446;						281422015	281424533	0.373272	ID=promoter_03848;
1	281423021	1_281423021	32	56	8	20	27	28	16	20	25.875	0	19	0	0	0	0	0	0	281358860	281426108	ID=ENSP00000384751;FAM125B;NM_033446;						281422015	281424533	0.373272	ID=promoter_03848;
1	281464901	1_281464901	18	40	32	28	9	28	28	14	24.625	0	0	0	0	0	7	8	0				281487257	281487525	1938	ID=TE0017453	SINE/tRNA-Glu
1	281487377	1_281487377	768	746	910	635	930	1150	1165	473	847.125	0	0	0	0	0	1	1	0
1	281500569	1_281500569	216	267	242	140	222	227	162	110	198.25	101	85	79	32	71	83	51	48
1	281504457	1_281504457	1416	899	852	688	1255	1207	787	426	941.25	25	51	45	21	28	50	18	25				281509994	281510433	869	ID=TE0017468	LINE/L1
1	281510130	1_281510130	1	1	0	2	1	0	1	0	0.75	0	0	0	0	0	0	0	0									281509454	281510143	0.170797	ID=promoter_03862;
1	281513387	1_281513387	34	59	185	47	30	45	78	63	67.625	0	5	26	0	0	0	2	12									281513322	281514194	0.22788	ID=promoter_03864;
1	281591216	1_281591216	29	48	43	27	22	26	23	17	29.375	6	11	0	0	1	0	1	0
1	281628024	1_281628024	22	13	110	14	28	29	35	32	35.375	0	0	79	0	9	0	0	0
1	281628363	1_281628363	157	119	115	136	129	125	187	77	130.625	10	3	58	0	9	12	17	15
1	281690257	1_281690257	417	644	429	397	380	360	469	329	428.125	9	61	39	38	20	35	45	15									281689442	281690431	0.157438	ID=promoter_03882;
1	281807585	1_281807585	114	99	54	49	87	96	103	32	79.25	3	5	0	0	0	0	0	0									281807068	281808738	0.194579	ID=promoter_03885;
1	281849801	1_281849801	84	161	336	188	86	110	135	129	153.625	13	18	16	29	5	3	35	5
1	281867402	1_281867402	462	410	444	195	357	428	320	221	354.625	36	14	16	8	31	36	15	48									281867102	281867612	0.126774	ID=promoter_03887;
1	281881274	1_281881274	2	8	12	0	0	1	4	2	3.625	0	0	8	0	0	0	0	1
1	281881294	1_281881294	2	2	1	0	7	9	0	1	2.75	0	0	1	0	7	8	0	1
1	281884458	1_281884458	52	64	56	60	21	30	37	16	42	33	8	33	17	9	10	20	0	281883465	282113126	ID=ENSP00000259351;RALGPS1;NM_014636;	281950520	281951191	1091	ID=TE0018222	LINE/L1
1	281951096	1_281951096	2	10	24	9	16	7	12	2	10.25	0	2	8	0	9	6	0	1	281883465	282113126	ID=ENSP00000259351;RALGPS1;NM_014636;
1	281962133	1_281962133	17	80	139	85	42	49	103	100	76.875	1	6	43	45	24	10	25	66	281883465	282113126	ID=ENSP00000259351;RALGPS1;NM_014636;
1	282022321	1_282022321	50	103	127	89	38	46	108	79	80	3	7	28	9	0	3	9	0	281883465	282113126	ID=ENSP00000259351;RALGPS1;NM_014636;						282021899	282022584	0.129881	ID=promoter_03910;
1	282022364	1_282022364	408	278	305	213	395	367	287	100	294.125	1	19	0	12	3	25	28	3	281883465	282113126	ID=ENSP00000259351;RALGPS1;NM_014636;						282021899	282022584	0.129881	ID=promoter_03910;
1	282025387	1_282025387	328	164	85	124	334	269	102	56	182.75	122	41	0	30	156	133	28	11	281883465	282113126	ID=ENSP00000259351;RALGPS1;NM_014636;
1	282028523	1_282028523	418	362	305	309	292	304	313	188	311.375	49	43	7	48	52	39	25	2	281883465	282113126	ID=ENSP00000259351;RALGPS1;NM_014636;	282074872	282075199	706	ID=TE0018355	LINE/L1
1	282075031	1_282075031	784	1058	532	451	986	1164	701	327	750.375	1	12	2	5	14	17	8	14	281883465	282113126	ID=ENSP00000259351;RALGPS1;NM_014636;	282091303	282092130	1017	ID=TE0018368	LINE/L1
1	282091607	1_282091607	72	63	127	111	74	52	125	175	99.875	18	15	11	0	2	7	9	63	281883465	282113126	ID=ENSP00000259351;RALGPS1;NM_014636;
1	282114039	1_282114039	127	102	138	61	102	127	107	44	101	13	1	29	7	6	24	6	3
1	282122889	1_282122889	179	273	294	125	215	550	343	274	281.625	16	15	27	7	12	27	9	22				282169208	282169719	738	ID=TE0018462	LINE/RTE	282122021	282123516	0.210964	ID=promoter_03922;
1	282169637	1_282169637	240	328	363	211	267	291	239	238	272.125	28	53	49	21	46	73	38	72	282162292	282272241	ID=ENSP00000362485;GARNL3;NM_032293;
1	282266416	1_282266416	96	86	51	32	123	93	42	26	68.625	28	1	0	2	14	11	1	1	282162292	282272241	ID=ENSP00000362485;GARNL3;NM_032293;
1	282267320	1_282267320	132	330	433	356	235	317	524	274	325.125	3	7	3	7	3	3	12	1	282162292	282272241	ID=ENSP00000362485;GARNL3;NM_032293;
1	282268957	1_282268957	48	194	107	68	115	101	78	141	106.5	8	20	22	14	14	12	21	32	282162292	282272241	ID=ENSP00000362485;GARNL3;NM_032293;						282268665	282269515	0.136192	ID=promoter_03931;
1	282320404	1_282320404	40	90	34	22	67	66	58	24	50.125	8	24	17	4	6	6	12	16	282318033	282358876	ID=ENSP00000362419;LRSAM1;;
1	282329375	1_282329375	231	123	42	18	129	121	28	32	90.5	1	4	0	0	0	0	6	0	282318033	282358876	ID=ENSP00000362419;LRSAM1;;	282345517	282346021	1703	ID=TE0018729	LINE/L1
1	282345830	1_282345830	402	1068	1286	917	368	591	871	721	778	30	106	2	101	27	36	50	20	282318033	282358876	ID=ENSP00000362419;LRSAM1;;
1	282363334	1_282363334	23	36	76	42	34	58	73	49	48.875	9	0	0	0	4	19	5	5	282362348	282379977	ID=ENSP00000362411;FAM129B;NM_001035534;						282362399	282364024	0.294129	ID=promoter_03941;
1	282367327	1_282367327	187	89	25	33	120	120	69	39	85.25	126	38	13	16	81	84	20	16	282362348	282379977	ID=ENSP00000362411;FAM129B;NM_001035534;
1	282529194	1_282529194	4	24	35	0	10	16	1	9	12.375	0	5	10	0	2	0	1	1				282532700	282533158	1904	ID=TE0019051	LINE/L1	282528453	282529798	0.193074	ID=promoter_03957;
1	282532839	1_282532839	48	104	125	161	34	53	147	185	107.125	14	31	0	62	4	7	48	38	282529411	282559910	ID=ENSP00000362399;STXBP1;NM_003165;
1	282537936	1_282537936	275	256	212	155	233	239	138	87	199.375	11	9	64	2	19	35	12	2	282529411	282559910	ID=ENSP00000362399;STXBP1;NM_003165;
1	282544247	1_282544247	49	102	79	70	57	51	47	50	63.125	5	3	0	6	6	17	1	0	282529411	282559910	ID=ENSP00000362399;STXBP1;NM_003165;
1	282566649	1_282566649	1075	646	548	432	1336	937	560	275	726.125	750	296	195	189	987	575	308	86									282564450	282567814	0.465669	ID=promoter_03966;
1	282568331	1_282568331	4	15	24	29	11	5	20	3	13.875	0	0	0	0	0	0	0	0
1	282650296	1_282650296	460	491	611	446	484	470	660	218	480	8	21	26	2	8	7	54	24
1	282714143	1_282714143	176	243	144	140	167	159	202	161	174	0	0	0	2	7	4	4	1
1	282740779	1_282740779	9	8	18	32	8	16	41	1	16.625	0	0	0	0	0	1	2	0
1	282767818	1_282767818	266	124	117	88	246	266	89	44	155	0	0	0	4	0	0	0	0
1	282836639	1_282836639	279	132	121	74	239	258	109	54	158.25	6	16	3	3	8	2	7	5	282812519	282836891	ID=ENSP00000362299;ENG;NM_001114753;	282872691	282872946	1595	ID=TE0019519	SINE/tRNA-Glu
1	282872945	1_282872945	174	337	237	223	180	219	350	217	242.125	0	3	1	5	1	5	15	4
1	282978555	1_282978555	264	299	170	97	129	205	154	86	175.5	154	138	72	31	59	106	33	2	282971842	283004422	ID=ENSP00000300434;FAM102A;NM_001035254;
1	283096253	1_283096253	1039	423	994	449	891	862	659	391	713.5	448	141	151	95	236	169	81	27									283095412	283096405	0.201001	ID=promoter_04012;
1	283194995	1_283194995	935	334	922	393	861	886	730	374	679.375	440	122	513	212	465	456	381	216	283188573	283204928	ID=ENSP00000362157;SLC25A25;;						283194850	283195843	0.199067	ID=promoter_04016;
1	283220810	1_283220810	2762	2226	2511	1467	3169	4346	3393	1240	2639.25	974	672	779	456	1100	1444	1135	318									283219620	283222124	0.510904	ID=promoter_04021;
1	283260103	1_283260103	517	953	522	637	1131	1588	579	484	801.375	22	42	44	36	13	16	45	44	283255700	283270320	ID=ENSP00000377232;CIZ1;NM_012127;
1	283345550	1_283345550	17	11	5	4	5	0	0	1	5.375	9	9	0	0	0	0	0	0				283387114	283387242	258	ID=TE0020429	SINE/MIR
1	283387219	1_283387219	43	30	38	48	43	31	47	41	40.125	0	0	0	2	0	0	0	0	283381176	283391035	ID=ENSP00000361982;TRUB2;NM_015679;
1	283502983	1_283502983	1089	1129	685	613	1014	986	630	289	804.375	598	574	318	270	550	528	274	144				283533261	283533389	292	ID=TE0020651	SINE/MIR	283502523	283503509	0.37552	ID=promoter_04043;
1	283533366	1_283533366	33	32	48	39	37	25	58	25	37.125	7	5	0	11	12	5	6	1	283515570	283557942	ID=ENSP00000377161;ODF2;NM_002540;	283587913	283588166	1499	ID=TE0020754	SINE/tRNA-Glu
1	283587942	1_283587942	22344	3333	14986	2602	34457	44302	10677	9451	17769	206	137	95	154	431	446	147	37	283561103	283598410	ID=ENSP00000308622;GLE1;NM_001003722;	283609948	283610155	878	ID=TE0020795	SINE/tRNA-Glu
1	283609986	1_283609986	166	469	260	274	166	144	278	113	233.75	39	147	70	69	43	18	73	12
1	283620075	1_283620075	21	32	40	43	32	22	20	0	26.25	11	17	21	23	19	9	5	0
1	283646420	1_283646420	417	610	463	497	368	354	511	308	441	5	30	2	43	19	25	28	37									283646290	283647400	0.189116	ID=promoter_04055;
1	283672030	1_283672030	87	199	142	126	134	166	167	80	137.625	4	5	22	18	7	14	9	6									283670883	283672065	0.282516	ID=promoter_04060;
1	283672154	1_283672154	188	155	232	144	191	229	118	97	169.25	40	15	84	34	36	46	11	30
1	283774473	1_283774473	815	396	347	315	677	752	333	108	467.875	484	189	178	177	387	471	168	26									283774004	283775506	0.452978	ID=promoter_04073;
1	283955971	1_283955971	63	120	177	132	46	60	153	125	109.5	0	0	53	12	6	11	48	32	283945788	283986792	ID=ENSP00000361658;NUP188;NM_015354;						283955745	283956468	0.106995	ID=promoter_04087;
1	283965783	1_283965783	140	383	216	234	125	148	269	240	219.375	14	40	4	40	9	18	48	27	283945788	283986792	ID=ENSP00000361658;NUP188;NM_015354;	284001008	284001135	628	ID=TE0021489	SINE/tRNA-Glu
1	284001027	1_284001027	120	121	82	74	109	103	131	92	104	0	0	0	7	3	1	17	0	283988806	284002327	ID=ENSP00000212369-D2;SH3GLB1;;
1	284038230	1_284038230	60	109	162	114	88	43	108	74	94.75	7	6	15	0	11	0	20	7									284037734	284038472	0.163178	ID=promoter_04100;
1	284128683	1_284128683	754	517	697	570	735	607	502	360	592.75	36	51	66	39	22	10	39	15									284127293	284130732	0.798163	ID=promoter_04109;
1	284132761	1_284132761	60	14	30	40	23	24	56	18	33.125	0	0	0	0	2	0	1	0
1	284157120	1_284157120	203	343	248	259	199	163	316	159	236.25	18	124	68	90	16	22	99	23
1	284166577	1_284166577	843	566	523	518	829	713	624	298	614.25	17	38	67	54	38	15	86	29
1	284223075	1_284223075	21	49	94	39	28	32	35	45	42.875	5	3	29	6	0	0	0	0
1	284239396	1_284239396	13	55	44	27	23	6	29	5	25.25	8	1	1	0	0	0	0	0
1	284298910	1_284298910	0	2	7	1	1	1	5	0	2.125	0	0	0	0	0	0	2	0									284298844	284299760	0.141507	ID=promoter_04119;
1	284328402	1_284328402	254	172	171	106	233	205	116	85	167.75	1	6	17	15	5	2	5	21
1	284334401	1_284334401	6	20	19	24	4	8	23	24	16	0	0	0	10	1	0	12	0				284343187	284343444	2061	ID=TE0022033	SINE/tRNA-Glu
1	284343327	1_284343327	86	86	97	73	75	82	108	53	82.5	3	11	7	0	4	0	7	1				284347061	284347533	378	ID=TE0022042	DNA/Maverick
1	284347085	1_284347085	323	235	180	155	204	230	127	40	186.75	6	26	0	0	11	27	5	0
1	284366222	1_284366222	1720	1787	2310	1448	1846	1917	1725	1363	1764.5	510	188	272	92	495	424	213	133									284365840	284366816	0.244443	ID=promoter_04123;
1	284432291	1_284432291	51	132	92	112	63	98	179	109	104.5	20	22	12	23	16	31	32	28
1	284439866	1_284439866	192	380	341	265	223	177	363	187	266	17	25	57	27	27	17	14	7
1	284510888	1_284510888	338	189	146	149	259	261	130	98	196.25	1	1	0	0	0	0	0	1	284510699	284515750	ID=ENSP00000259339-D2;TOR1B;NM_014506;						284510089	284511233	0.392372	ID=promoter_04133;
1	284535321	1_284535321	303	257	138	126	171	177	142	110	178	109	71	28	31	56	62	22	32									284534867	284535623	0.208281	ID=promoter_04141;
1	284539676	1_284539676	589	549	609	477	232	231	371	264	415.25	206	65	164	95	0	0	0	1									284538298	284540155	0.459678	ID=promoter_04142;
1	284552732	1_284552732	56	89	120	134	57	73	92	81	87.75	6	3	15	4	8	9	7	46
1	284570984	1_284570984	383	355	236	308	301	347	178	300	301	274	78	120	123	120	165	56	163									284570677	284571837	0.185818	ID=promoter_04148;
1	284578557	1_284578557	285	307	260	270	260	201	244	279	263.25	9	31	20	19	22	4	1	19
1	284682394	1_284682394	503	264	300	217	359	358	184	156	292.625	99	14	39	14	3	0	6	2	284682205	284687207	ID=ENSP00000259339-D3;TOR1B;NM_014506;						284681681	284682742	0.408864	ID=promoter_04155;
1	284707080	1_284707080	57	146	83	76	46	36	135	97	84.5	11	19	5	2	9	3	13	0									284706586	284707316	0.15766	ID=promoter_04162;
1	284762468	1_284762468	49	50	54	42	48	40	37	66	48.25	1	1	1	1	0	1	0	7
1	284772328	1_284772328	579	500	628	379	649	633	415	262	505.625	6	16	9	15	10	10	5	0									284771646	284772673	0.314363	ID=promoter_04174;
1	284788710	1_284788710	2111	1121	1160	786	1908	1671	848	589	1274.25	741	277	145	150	507	514	168	129				284809568	284809930	2016	ID=TE0022837	LTR/ERVL-MaLR	284788214	284789037	0.360828	ID=promoter_04177;
1	284809694	1_284809694	124	199	229	149	156	173	153	171	169.25	18	10	40	46	51	39	23	20	284800900	284812884	ID=ENSP00000342385;PTGES;NM_004878;
1	284842542	1_284842542	1497	1491	250	223	252	201	252	112	534.75	0	6	12	3	6	3	7	9	284831627	284878205	ID=ENSP00000361493;FNBP1;;
1	284873268	1_284873268	596	497	499	383	535	582	389	232	464.125	12	15	6	13	7	8	15	1	284831627	284878205	ID=ENSP00000361493;FNBP1;;						284872930	284873954	0.289531	ID=promoter_04183;
1	284883131	1_284883131	84	84	87	61	58	46	50	64	66.75	1	3	1	2	0	1	12	4									284883119	284884385	0.249602	ID=promoter_04185;
1	284933030	1_284933030	1131	687	816	565	254	243	349	235	535	319	103	93	89	7	4	7	15									284932558	284934415	0.459678	ID=promoter_04193;
1	284937385	1_284937385	261	210	103	75	152	159	107	111	147.25	123	61	42	19	46	63	28	22									284937090	284937846	0.208281	ID=promoter_04194;
1	284961916	1_284961916	929	490	389	322	805	657	319	136	505.875	337	151	128	77	257	228	98	2	284957061	284962112	ID=ENSP00000259339;TOR1B;NM_014506;						284961575	284962722	0.390283	ID=promoter_04202;
1	285040657	1_285040657	1448	1467	240	211	238	220	238	77	517.375	1	5	0	8	5	1	12	5
1	285051253	1_285051253	185	353	387	227	257	155	408	195	270.875	11	18	2	15	34	4	28	12				285087967	285088096	681	ID=TE0023337	SINE/tRNA-Glu
1	285088037	1_285088037	2364	1590	1295	1348	3245	3030	1556	776	1900.5	1	6	0	1	2	8	6	10
1	285126341	1_285126341	37	61	39	46	46	51	51	41	46.5	0	0	0	0	0	1	1	0
[truncated: 21,761 more rows]
