# Supplementary material for: Comparison of Gene Expression and Genome-Wide DNA Methylation Profiling between Phenotypically Normal Cloned Pigs and Conventionally Bred Controls
Source: PLoS One. 2011 Oct 11;6(10):e25901. doi: 10.1371/journal.pone.0025901 (PMC3191147; doi:10.1371/journal.pone.0025901)
Supplement: Table S7 — Primer sequences using for Q-PCR. (XLSX) [file pone.0025901.s008.xlsx]

## Sheet: Sheet1
Oligo Name	Sequence (5'->3')
Array
PON3-F	GAAGCTGGTGGCTCTGACTC
PON3-R	AAGCCAGCCCACTAGGAAGT
CRP-F	GAGGGAACATGGAGAAGCTG
CRP-R	ATAGACACGCAGGCACACAG
MYC-F	ACGACTCGCTCCTCTGAAAG
MYC-R	TTGGTGAAGCTGACGTTGAG
CLDN2-F	GCATCACCCAGTGTGACATC
CLDN2-R	GAAGAAGACTCCACCCACCA
BAT1-F	GGCTCGAAATAAGAGCCTCA
BAT1-R	TGGACGAATCTCTTTGCTCA
Beta-Actin-F	CTGGCACCACACCTTCTACA
Beta-Actin-R	GGTCATCTTCTCACGGTTGG
MMSDK
FOXK1-F	TTAGTGAAAAATGATTTGTTAATTT
FOXK1-R	ACTATAATAAACCCCTAATCCCCC
LIN54-F	TTTGTTTAGTGGGTTAGGGATTTAG
LIN54-R	CATACATAAAACTACCATTTAAAAAC
PPARA-F	TTTTATTATTTTTGAATAAAATGTTGTTAT
PPARA-R	CTTCAACATAAACAAAATCAAAACC
ARE1-F	TATTTTAGTTTTTGGGTGTGGTTTT
ARE1-R	ATCACTCCTACTTTTCTCAACAATCTT
ASAP1-F	TTGTTTAAAGGGATTTTGTTTTAAAGA
ASAP1-R	AACACCTAAAAAACCAACTCTCAAA
PRKAR1B-F	TAGTTTTGTAGTTATTAAATTA
PRKAR1B-R	TTCTTTAAAATACACAAACTACCC
DICER1-F	AATTGTTTGAAATGGAATTAGAAAT
DICER1-R	ACAACCTAACAAACCACTAATAACC
