# Supplementary material for: Comparison of Gene Expression and Genome-Wide DNA Methylation Profiling between Phenotypically Normal Cloned Pigs and Conventionally Bred Controls
Source: PLoS One. 2011 Oct 11;6(10):e25901. doi: 10.1371/journal.pone.0025901 (PMC3191147; doi:10.1371/journal.pone.0025901)
Supplement: Table S8 — Bisulfite sequencing PCR validation of differential methylation. In the MMSDK result, the numbers in the column of control 1 indicates the tag counts of control sample 1. In the BSP result, two samples of control pigs were pooled and the numbers in the column of control-sup indicates the clone counts that support the methylated C of control sample 1, while the Control-nonsup means for the reads that doesn't support. (XLSX) [file pone.0025901.s009.xlsx]

## Sheet: Sheet2
					MMSDK result					BSP result
	Gene_symbol	Chr	Start	Fragment_ID	Control1	Control2	Cloned1	Cloned2	SA-PVALUE	Control-sup	Control-nonsup	Cloned-sup	Cloned-nonsup	Fisher-PVALUE
Muscle	ASAP1	4	9560749	4_9560749	38	9	52	97	0.00719406	34	4	39	0	0.0545455
	DICER1	7	125239841	7_125239841	18	107	8	26	6.37001e-06	43	2	28	18	7.46017e-05
	PRKAR1B	3	50955	3_50955	4793	2933	537	338	0	31	10	26	4	0.366778
Liver	FOXK1	3	3207591	3_3207591	27	98	33	8	0.0111328	33	4	40	5	1
	LIN54	8	116527094	8_116527094	108	84	33	44	0.00474567	41	2	43	3	1
	PPARA	5	149748	5_149748	34	43	142	19	0.0105864	33	10	25	5	0.56676
	RAE1	17	60296527	17_60296527	14	28	82	20	0.0401168	33	9	34	10	1
